# Supplementary material for: Comprehensive DNA Methylation Analysis of Human Neuroblastoma Cells Treated With Haloperidol and Risperidone
Source: Front Mol Neurosci. 2021 Dec 6;14:792874. doi: 10.3389/fnmol.2021.792874 (PMC8687450; doi:10.3389/fnmol.2021.792874)
Supplement: Supplementary file 2 [file Table_1.xlsx]

## Sheet: Table S1
Supplementary Table S1. List of DMPs.
Label	Probe ID	Gene Name	Feature	Cgi	MAPINFO	Chr	Hal1			Hal2			Ris1			Ris2			control (DMSO)
							β value	Δβ	p value	β value	Δβ	p value	β value	Δβ	p value	β value	Δβ	p value	β value
common DMP	cg17030628	IL20	TSS200	opensea	207039008	1	0.932531	0.924794	2.48133e-12	0.938359	0.930623	7.60667e-11	0.944697	0.936961	1.58699e-12	0.936754	0.929017	1.31683e-11	0.00773642
common DMP	cg14333542		intergenic region	opensea	75647561	10	0.0579931	-0.793484	9.61218e-11	0.0309977	-0.820479	3.72532e-11	0.0325787	-0.818898	7.05236e-11	0.0378645	-0.813612	6.75914e-11	0.851477
common DMP	cg04124606		intergenic region	opensea	142095021	8	0.482392	-0.482598	5.32321e-10	0.483072	-0.481918	5.95595e-10	0.481921	-0.483069	5.48e-10	0.484022	-0.480968	5.37217e-10	0.96499
common DMP	cg19605788	CNTD2	gene body	island	40729386	19	0.99061	0.36592	1.82702e-09	0.988028	0.363338	2.39057e-09	0.99075	0.36606	1.8928e-09	0.989759	0.365069	1.8881e-09	0.62469
common DMP	cg20168823	BRUNOL4	gene body	island	34916738	18	0.984747	0.360057	2.97771e-09	0.987717	0.363027	2.15366e-09	0.988116	0.363426	1.95519e-09	0.983799	0.359109	2.84824e-09	0.62469
common DMP	cg17301379		intergenic region	island	134622602	10	0.970747	0.403227	1.42341e-08	0.964987	0.397467	9.23909e-09	0.968799	0.401279	7.83922e-09	0.966636	0.399116	1.58899e-08	0.56752
common DMP	cg09430827	RBM17	gene body	opensea	6139040	10	0.815325	0.202774	2.53179e-08	0.844488	0.231937	7.79672e-06	0.796312	0.18376	8.97465e-07	0.842232	0.22968	2.54218e-06	0.612552
common DMP	cg21093807	C3orf63	TSS1500	island	56717625	3	0.754095	0.265688	7.65716e-08	0.766276	0.277869	4.56854e-07	0.749542	0.261135	1.08757e-06	0.751952	0.263545	2.16149e-07	0.488407
common DMP	cg14094639	AURKAIP1	gene body	island	1309477	1	0.631045	0.270308	9.18907e-08	0.627527	0.26679	1.76207e-05	0.560733	0.199996	6.47984e-06	0.615364	0.254628	1.76665e-06	0.360737
common DMP	cg08052546		intergenic region	shore	50341210	7	0.285232	0.273713	1.03289e-07	0.235792	0.224273	5.31316e-07	0.255451	0.243931	1.61969e-07	0.244563	0.233044	1.33795e-07	0.0115192
common DMP	cg05135549		intergenic region	island	17850690	22	0.173485	-0.173704	2.01632e-07	0.182024	-0.165164	1.72887e-05	0.201745	-0.145443	2.36488e-06	0.18416	-0.163028	0.000256095	0.347188
common DMP	cg09226388	BMP4	5'UTR	island	54421578	14	0.101519	-0.126755	2.42147e-07	0.0793145	-0.148959	0.000169429	0.12696	-0.101314	1.98136e-05	0.0964164	-0.131858	7.31822e-06	0.228274
common DMP	cg20407713	DLG2	gene body	opensea	85195205	11	0.827716	0.1188	2.76856e-07	0.862456	0.15354	5.68916e-05	0.833516	0.1246	2.8349e-07	0.846661	0.137745	0.000192018	0.708916
common DMP	cg07867325		intergenic region	island	73159953	3	0.850865	0.182118	3.19285e-07	0.872422	0.203675	6.06874e-06	0.858682	0.189935	2.96776e-06	0.863609	0.194862	8.02139e-06	0.668747
common DMP	cg23205660	PLIN1	gene body	shelf	90212699	15	0.801424	0.116555	3.77472e-07	0.800253	0.115384	2.75893e-07	0.785333	0.100464	1.23447e-05	0.800578	0.115709	4.75927e-07	0.684869
common DMP	cg02738677		intergenic region	opensea	133265129	3	0.914777	0.179649	4.48219e-07	0.919147	0.184019	5.39263e-07	0.910103	0.174975	2.34386e-06	0.920611	0.185484	6.35699e-07	0.735128
common DMP	cg08046751		intergenic region	island	29133972	6	0.0693862	-0.124521	5.18577e-07	0.0538522	-0.140055	7.91644e-07	0.0721604	-0.121747	4.78279e-05	0.0596479	-0.13426	0.00010808	0.193908
common DMP	cg15769840		intergenic region	opensea	81426836	2	0.233164	-0.1976	5.36452e-07	0.178508	-0.252256	1.14782e-05	0.269953	-0.160811	1.64593e-05	0.21551	-0.215255	9.39433e-06	0.430765
common DMP	cg14648311		intergenic region	opensea	17359737	17	0.859066	0.158165	6.58357e-07	0.850945	0.150045	4.54355e-06	0.828129	0.127228	1.47828e-05	0.850833	0.149932	6.04824e-07	0.700901
common DMP	cg10690677	CLCA4	gene body	island	87019175	1	0.916121	0.119254	6.81567e-07	0.921968	0.125101	5.57667e-07	0.916732	0.119864	5.30144e-06	0.928572	0.131704	1.48462e-05	0.796868
common DMP	cg26598540		intergenic region	opensea	10753147	8	0.830397	0.142293	7.77864e-07	0.83386	0.145757	2.3091e-06	0.809978	0.121875	5.46965e-06	0.82883	0.140726	0.000101774	0.688104
common DMP	cg24974737		intergenic region	island	21367368	17	0.816499	0.168935	9.16082e-07	0.84831	0.200746	4.58107e-06	0.800906	0.153342	3.7247e-05	0.827437	0.179873	2.88877e-07	0.647564
common DMP	cg07136949	MGC26597	gene body	island	7986672	6	0.738071	0.100549	1.09085e-06	0.770686	0.133164	0.000331687	0.743753	0.106231	4.9116e-06	0.770939	0.133417	1.24831e-05	0.637522
common DMP	cg05909891		intergenic region	opensea	19565983	12	0.849914	0.235957	1.17948e-06	0.84806	0.234103	3.81795e-05	0.811917	0.19796	2.81102e-06	0.849183	0.235226	2.92093e-06	0.613957
common DMP	cg08579753		intergenic region	island	39174525	1	0.622471	0.110154	1.34248e-06	0.663215	0.150898	0.000143777	0.626871	0.114554	5.10509e-06	0.652133	0.139816	0.000178049	0.512317
common DMP	cg09435861	CDK19	gene body	shore	110968114	6	0.917344	0.121758	1.70174e-06	0.931574	0.135989	2.35077e-06	0.917001	0.121416	5.13991e-06	0.91992	0.124335	5.35757e-06	0.795585
common DMP	cg11555339		intergenic region	shelf	7181894	17	0.838707	0.161871	1.88099e-06	0.837442	0.160606	0.000205287	0.803934	0.127098	0.000820025	0.826594	0.149758	0.00104634	0.676836
common DMP	cg03966685	CYP2W1	gene body	island	1024022	7	0.879849	0.105524	1.93159e-06	0.88222	0.107895	8.47212e-07	0.893463	0.119138	3.07209e-06	0.879761	0.105436	0.000233731	0.774325
common DMP	cg13729816		intergenic region	island	52954722	19	0.280533	-0.144928	2.43947e-06	0.279987	-0.145475	5.0995e-05	0.305787	-0.119675	2.50536e-06	0.283275	-0.142187	2.78985e-05	0.425462
common DMP	cg24585035		intergenic region	opensea	32522852	5	0.911116	0.125876	2.54828e-06	0.935067	0.149828	1.6039e-06	0.915089	0.12985	9.50584e-06	0.927121	0.141881	3.3257e-05	0.785239
common DMP	cg20375947	SNORD115-15	gene body	opensea	25454579	15	0.574363	0.10869	2.9484e-06	0.583538	0.117865	2.94126e-06	0.572123	0.106451	6.74431e-06	0.57361	0.107938	2.77052e-06	0.465673
common DMP	cg05545910	TTLL1	gene body	opensea	43435873	22	0.809254	0.276211	3.16505e-06	0.843361	0.310319	1.05244e-07	0.799125	0.266082	4.23836e-08	0.820566	0.287524	5.10804e-05	0.533043
common DMP	cg02938205	CCDC36	TSS200	island	49236810	3	0.775623	0.124787	3.39769e-06	0.793692	0.142856	3.84834e-06	0.77476	0.123924	0.000119717	0.77868	0.127844	1.10887e-05	0.650836
common DMP	cg05643286		intergenic region	opensea	4173660	4	0.0614164	-0.121927	3.79723e-06	0.0519783	-0.131365	1.20051e-05	0.0676996	-0.115644	1.72861e-05	0.0439578	-0.139386	1.09044e-05	0.183343
common DMP	cg03008165		intergenic region	opensea	77024667	11	0.948879	0.14044	4.36059e-06	0.955261	0.146822	5.34926e-07	0.920341	0.111902	0.000153398	0.935539	0.1271	2.45578e-06	0.808439
common DMP	cg16015499	TAGLN2	gene body	opensea	159888603	1	0.87876	0.156022	4.77903e-06	0.894477	0.17174	6.09127e-06	0.869812	0.147074	7.66256e-06	0.895291	0.172553	6.8156e-06	0.722738
common DMP	cg11296937	PRDX5	TSS1500	island	64084966	11	0.0705765	-0.152141	4.85375e-06	0.0512027	-0.171515	8.14984e-06	0.0717787	-0.150939	3.18846e-05	0.060838	-0.16188	7.97525e-06	0.222718
common DMP	cg14591667	B4GALNT2	gene body	shore	47210822	17	0.635633	0.165012	4.93346e-06	0.656099	0.185479	0.00014327	0.602104	0.131484	0.000646277	0.651571	0.18095	2.34261e-05	0.470621
common DMP	cg00727940	FANK1	gene body	shore	127586397	10	0.915896	0.100833	6.36235e-06	0.919112	0.10405	2.86662e-05	0.938501	0.123438	0.000411784	0.917939	0.102877	0.000317937	0.815062
common DMP	cg21002651	CASP1	gene body	opensea	104905889	11	0.627418	0.161793	6.72325e-06	0.623057	0.157433	1.22027e-05	0.602338	0.136714	3.16414e-05	0.606485	0.140861	1.16407e-05	0.465624
common DMP	cg08913530	C10orf129	gene body	opensea	96988478	10	0.844696	0.142824	6.78005e-06	0.869107	0.167234	2.59706e-05	0.842717	0.140844	1.9726e-06	0.852321	0.150449	4.95826e-06	0.701873
common DMP	cg21178689	KCNT1	gene body	shore	138594307	9	0.866525	0.126684	7.3233e-06	0.869065	0.129225	0.000128309	0.859586	0.119745	9.18352e-05	0.863382	0.123541	2.9754e-05	0.739841
common DMP	cg07105947		intergenic region	island	35586588	1	0.847183	0.164565	7.45387e-06	0.862687	0.18007	2.37409e-06	0.841756	0.159139	6.85251e-06	0.848342	0.165724	8.65039e-06	0.682618
common DMP	cg20980879	DYNLRB1	3'UTR	opensea	33128552	20	0.82715	0.118393	7.60041e-06	0.838768	0.130011	1.74878e-05	0.822592	0.113835	4.04571e-05	0.841614	0.132857	0.000345652	0.708757
common DMP	cg05970768	UBTD2	gene body	island	171682616	5	0.843624	0.181873	7.68699e-06	0.88266	0.22091	1.13556e-05	0.842506	0.180756	0.000100967	0.833686	0.171936	6.26359e-05	0.66175
common DMP	cg13790268	HHIPL1	gene body	shore	100125548	14	0.836431	0.127712	7.83184e-06	0.822684	0.113965	6.99671e-05	0.812034	0.103315	1.10393e-05	0.821329	0.112609	1.74866e-05	0.70872
common DMP	cg10442913	ATP1A1	TSS1500	island	116915309	1	0.475927	0.221398	7.8702e-06	0.487815	0.233286	7.64984e-06	0.490207	0.235678	6.20646e-06	0.47615	0.221621	7.89212e-06	0.254529
common DMP	cg14661028		intergenic region	shore	145385771	1	0.747448	0.191274	8.1856e-06	0.763897	0.207724	2.17684e-05	0.72825	0.172077	5.25035e-05	0.754092	0.197918	0.000225785	0.556174
common DMP	cg11582617	SERAC1	1stExon	island	158589302	6	0.0854471	-0.105976	8.3531e-06	0.0717028	-0.119721	5.30133e-05	0.0834355	-0.107988	1.65271e-05	0.0796905	-0.111733	1.11191e-05	0.191423
common DMP	cg09352908		intergenic region	opensea	37017749	3	0.94116	0.113273	8.38987e-06	0.955506	0.127618	1.33866e-05	0.945894	0.118006	3.04839e-06	0.944156	0.116268	1.95175e-05	0.827888
common DMP	cg15470736	UBE3C	gene body	opensea	157056012	7	0.905383	0.104255	8.73221e-06	0.919889	0.118761	2.24657e-05	0.901958	0.100831	0.00010298	0.917338	0.116211	9.42336e-05	0.801128
common DMP	cg18658556	SORCS2	gene body	opensea	7462594	4	0.780746	0.106658	9.15753e-06	0.789066	0.114978	0.00011992	0.789263	0.115175	0.000210861	0.796885	0.122797	7.55099e-05	0.674088
common DMP	cg10416071	COMMD4	gene body	shore	75628863	15	0.0418103	-0.139645	9.6686e-06	0.0310521	-0.150403	8.65248e-06	0.0580401	-0.123415	3.19211e-05	0.0333472	-0.148108	1.04415e-05	0.181455
common DMP	cg01402068	LMF1	gene body	shore	930028	16	0.576969	0.18774	9.72123e-06	0.591583	0.202353	0.000150006	0.541886	0.152657	3.34469e-05	0.54874	0.159511	0.000708599	0.389229
common DMP	cg26929161	ZFP64	gene body	island	50701266	20	0.593452	0.117314	9.99854e-06	0.601402	0.125264	2.85591e-05	0.594495	0.118357	1.13379e-05	0.599208	0.12307	6.05249e-05	0.476138
common DMP	cg09198085	AK7	gene body	shelf	96893892	14	0.781257	0.122767	1.04485e-05	0.833543	0.175054	0.000313132	0.779015	0.120525	0.000112811	0.799232	0.140742	5.97229e-07	0.65849
common DMP	cg11450715		intergenic region	island	171627404	2	0.159862	-0.106505	1.11419e-05	0.108044	-0.158323	4.28593e-06	0.144844	-0.121523	3.93488e-05	0.128658	-0.137708	0.00010972	0.266367
common DMP	cg02303386	MLKL	TSS1500	shore	74735588	16	0.885576	0.127826	1.11554e-05	0.899848	0.142097	0.000208756	0.887891	0.13014	6.80967e-05	0.900901	0.143151	9.42009e-06	0.757751
common DMP	cg18194483	PTPRF	gene body	shore	44064515	1	0.929843	0.126079	1.17019e-05	0.943175	0.139411	2.96723e-05	0.932782	0.129018	1.21232e-05	0.943884	0.14012	2.64068e-05	0.803764
common DMP	cg20089538	HSBP1L1	TSS200	island	77724428	18	0.722765	0.194073	1.20454e-05	0.666687	0.137995	7.64768e-05	0.635817	0.107125	7.93125e-06	0.682027	0.153335	5.57871e-05	0.528692
common DMP	cg08672695		intergenic region	shelf	33356860	6	0.557748	-0.1809	1.22398e-05	0.570858	-0.16779	0.00046325	0.56395	-0.174698	4.38007e-05	0.623614	-0.115034	0.00437443	0.738648
common DMP	cg09212610	GABARAPL3	gene body	shelf	90892496	15	0.920979	0.12592	1.22698e-05	0.926024	0.130964	7.2963e-06	0.922282	0.127223	1.40567e-06	0.921133	0.126074	7.45435e-07	0.795059
common DMP	cg12414181	SCAMP5	TSS200	island	75287860	15	0.102407	-0.137149	1.27171e-05	0.0925813	-0.146975	6.08216e-07	0.116578	-0.122979	9.04998e-07	0.0949492	-0.144607	1.2619e-07	0.239556
common DMP	cg05742286		intergenic region	island	94533865	12	0.785444	0.130936	1.27902e-05	0.798858	0.144349	0.000250755	0.787394	0.132886	2.67559e-05	0.806852	0.152344	1.61602e-05	0.654508
common DMP	cg04974290		intergenic region	island	5001047	17	0.123147	-0.144094	1.3071e-05	0.11312	-0.154121	2.82283e-06	0.146853	-0.120388	0.000156529	0.118303	-0.148938	9.90815e-05	0.267241
common DMP	cg17366378		intergenic region	island	45458906	15	0.722289	0.168057	1.32633e-05	0.727365	0.173133	1.1998e-05	0.684866	0.130634	9.2108e-06	0.716704	0.162472	0.000968902	0.554232
common DMP	cg09404617		intergenic region	opensea	134232463	7	0.195414	-0.101499	1.3278e-05	0.14837	-0.148543	3.53159e-05	0.172269	-0.124644	0.000102866	0.182187	-0.114726	1.26032e-05	0.296913
common DMP	cg01928231		intergenic region	opensea	3502698	6	0.0578451	-0.141244	1.33037e-05	0.0492122	-0.149877	4.69693e-06	0.0818255	-0.117264	0.000680529	0.0704196	-0.12867	0.00235542	0.199089
common DMP	cg17802213	DGKG	gene body	shore	185911316	3	0.793998	0.231579	1.38912e-05	0.739012	0.176592	0.000249113	0.73541	0.17299	6.70515e-05	0.744562	0.182142	6.47184e-05	0.56242
common DMP	cg07355262	TNRC18	3'UTR	island	5347698	7	0.769512	0.130091	1.3935e-05	0.807349	0.167928	9.78306e-05	0.763318	0.123897	2.66804e-06	0.786404	0.146983	8.54461e-05	0.639421
common DMP	cg19892115	MTERFD2	gene body	opensea	242029287	2	0.795652	0.141501	1.44581e-05	0.82581	0.17166	7.86335e-05	0.772619	0.118469	0.000354095	0.790128	0.135977	1.92938e-05	0.65415
common DMP	cg20479672	FAM38B	gene body	shore	10727384	18	0.0113421	-0.136109	1.53609e-05	0.00883706	-0.138614	1.49138e-05	0.0172494	-0.130201	2.49687e-05	0.00993822	-0.137512	1.8043e-05	0.147451
common DMP	cg10270306	AKAP12	TSS200	shore	151561032	6	0.849599	0.11199	1.55066e-05	0.856934	0.119325	0.000187498	0.841834	0.104225	0.000245752	0.847028	0.109419	0.000129223	0.737609
common DMP	cg09308847		intergenic region	opensea	29242602	16	0.847887	0.121406	1.70565e-05	0.85955	0.133068	6.80196e-06	0.841831	0.115349	3.21456e-05	0.868408	0.141927	5.70409e-05	0.726482
common DMP	cg06417985		intergenic region	opensea	190475027	4	0.543198	0.109216	1.7309e-05	0.590762	0.15678	1.39619e-05	0.551156	0.117174	3.26408e-05	0.575051	0.141068	7.30191e-05	0.433983
common DMP	cg27435660	FBXO18	gene body	shelf	5935953	10	0.893389	0.1475	1.88501e-05	0.892019	0.146131	0.000808458	0.866261	0.120372	1.80925e-05	0.87224	0.126352	2.37268e-05	0.745888
common DMP	cg15640993		intergenic region	opensea	132031306	10	0.88281	0.130291	1.94743e-05	0.887073	0.134553	0.00013508	0.867279	0.11476	0.000539528	0.885252	0.132733	5.3236e-05	0.752519
common DMP	cg04830357	PCDHGA1	gene body	shore	140718339	5	0.0596274	-0.165496	1.97224e-05	0.0524581	-0.172665	8.27764e-05	0.0867931	-0.13833	0.000583033	0.0772783	-0.147845	2.5693e-06	0.225124
common DMP	cg20945463		intergenic region	opensea	50517082	14	0.945243	0.118124	1.98532e-05	0.958713	0.131594	3.35699e-06	0.955025	0.127907	5.07415e-05	0.954976	0.127858	2.63735e-05	0.827118
common DMP	cg12161625	TNRC18	gene body	island	5353294	7	0.803779	0.201582	2.22069e-05	0.829883	0.227686	2.81222e-06	0.800676	0.198479	3.96739e-06	0.806627	0.20443	2.72957e-05	0.602197
common DMP	cg09622330	GRIN2A	gene body	opensea	10205262	16	0.895753	0.143141	2.24251e-05	0.910597	0.157984	4.63379e-06	0.894506	0.141893	1.51216e-05	0.89746	0.144847	8.26748e-06	0.752613
common DMP	cg05004818		intergenic region	opensea	8539015	4	0.696972	0.202612	2.25166e-05	0.680175	0.185815	0.00015643	0.596481	0.102121	0.000819932	0.659846	0.165486	0.00315485	0.49436
common DMP	cg15271942	FAM19A5	gene body	island	49138341	22	0.755314	0.120251	2.34573e-05	0.790847	0.155784	0.000244173	0.750059	0.114997	0.00212537	0.782563	0.1475	3.98274e-06	0.635063
common DMP	cg13294738		intergenic region	opensea	2371247	10	0.66485	0.201939	2.44225e-05	0.641358	0.178447	2.1307e-05	0.59635	0.13344	1.41717e-05	0.635802	0.172891	3.29588e-06	0.462911
common DMP	cg22140866		intergenic region	opensea	59686676	13	0.677738	0.287536	2.53876e-05	0.616914	0.226713	5.21925e-07	0.508012	0.11781	0.000218369	0.574301	0.184099	0.000461921	0.390202
common DMP	cg06987292	AACS	gene body	opensea	125626746	12	0.82341	0.113115	2.61219e-05	0.832526	0.122231	7.48211e-06	0.816649	0.106354	9.09487e-05	0.811679	0.101385	0.000232151	0.710294
common DMP	cg24866219	DAZAP1	gene body	shelf	1432589	19	0.916982	0.12478	2.66777e-05	0.922739	0.130538	1.24367e-05	0.908827	0.116625	4.97272e-05	0.927974	0.135773	9.67389e-05	0.792201
common DMP	cg15896056	C6orf94	gene body	opensea	144187583	6	0.781496	0.149441	2.71442e-05	0.78189	0.149835	3.99406e-05	0.771512	0.139457	6.47484e-05	0.792619	0.160564	0.000297517	0.632055
common DMP	cg05521474		intergenic region	opensea	135082196	5	0.770159	0.18291	2.76781e-05	0.786784	0.199535	2.7374e-05	0.736193	0.148944	0.000499423	0.770979	0.18373	1.16938e-05	0.587249
common DMP	cg05707844	EIF2AK2	5'UTR	island	37383994	2	0.118491	-0.122081	2.80029e-05	0.105828	-0.134743	2.92244e-05	0.123745	-0.116826	7.54392e-05	0.109516	-0.131055	5.1461e-05	0.240572
common DMP	cg19707448		intergenic region	shelf	25779279	17	0.864775	0.143099	2.89011e-05	0.886548	0.164871	5.88916e-05	0.852131	0.130454	0.000145422	0.854821	0.133144	0.0013113	0.721677
common DMP	cg08041448		intergenic region	opensea	29648901	6	0.445797	0.133002	3.00367e-05	0.430557	0.117762	0.000292824	0.41591	0.103115	3.91835e-05	0.450416	0.137621	1.30427e-06	0.312795
common DMP	cg08782481	HIST1H3I	1stExon	island	27839916	6	0.0598531	-0.13191	3.01467e-05	0.048475	-0.143288	4.65405e-05	0.0668437	-0.124919	8.33148e-05	0.0589839	-0.132779	0.000177245	0.191763
common DMP	cg02551604		intergenic region	shore	131831745	5	0.0761604	-0.128374	3.03016e-05	0.0569051	-0.147629	0.00011671	0.0927087	-0.111825	1.58628e-05	0.0777038	-0.12683	6.98503e-05	0.204534
common DMP	cg08284758	FAM189A1	gene body	opensea	29552456	15	0.692486	0.127435	3.04593e-05	0.703466	0.138416	9.66958e-06	0.684433	0.119382	0.00015862	0.716884	0.151833	3.81566e-05	0.565051
common DMP	cg17380795		intergenic region	opensea	122379686	3	0.907127	0.15071	3.05586e-05	0.918876	0.16246	2.86622e-05	0.907885	0.151468	5.3066e-05	0.89962	0.143204	8.07197e-05	0.756417
common DMP	cg00306426	SFRS11	gene body	island	70687415	1	0.0716556	-0.113493	3.14935e-05	0.0597605	-0.125388	5.96735e-06	0.0728728	-0.112275	3.25461e-05	0.0706807	-0.114467	5.05748e-05	0.185148
common DMP	cg02617791		intergenic region	opensea	27235627	10	0.804249	0.137411	3.34422e-05	0.794264	0.127426	0.000365306	0.798515	0.131677	7.36139e-05	0.791545	0.124707	0.000180191	0.666838
common DMP	cg13402292		intergenic region	island	37667921	21	0.883538	0.158392	3.39708e-05	0.903833	0.178688	2.878e-05	0.890271	0.165126	3.50888e-05	0.898887	0.173742	2.09351e-05	0.725145
common DMP	cg08393972	ZFYVE28	gene body	opensea	2372832	4	0.927978	0.130917	3.42792e-05	0.923122	0.126062	8.24271e-05	0.906713	0.109653	7.57249e-05	0.914535	0.117475	2.52568e-05	0.79706
common DMP	cg12830829	TMX1	1stExon	island	51707081	14	0.0206043	-0.111139	3.52867e-05	0.0119433	-0.1198	2.32997e-05	0.0252718	-0.106472	4.56416e-05	0.0172084	-0.114535	2.57095e-05	0.131744
common DMP	cg22288066		intergenic region	shelf	120424418	8	0.0975253	-0.180708	3.59215e-05	0.0570352	-0.221198	4.35756e-06	0.124645	-0.153588	0.000246651	0.0820846	-0.196148	2.4558e-05	0.278233
common DMP	cg11399053	SNX19	gene body	opensea	130781648	11	0.888996	0.1714	3.62719e-05	0.902211	0.184614	2.14608e-05	0.892804	0.175207	2.86455e-05	0.899566	0.181969	1.84394e-05	0.717597
common DMP	cg07369507	ZNF323	TSS1500	opensea	28304287	6	0.178607	-0.271901	3.75865e-05	0.137522	-0.312985	2.54892e-05	0.213539	-0.236969	3.80496e-06	0.153814	-0.296694	1.70863e-07	0.450508
common DMP	cg00765765		intergenic region	shore	150176791	2	0.709274	0.130963	3.88773e-05	0.746393	0.168082	2.04884e-05	0.707127	0.128816	0.000135989	0.699531	0.12122	0.000172899	0.578311
common DMP	cg03449513		intergenic region	opensea	51275386	6	0.771083	0.14485	3.88829e-05	0.792344	0.166111	6.25285e-05	0.769637	0.143404	1.13698e-05	0.790748	0.164515	4.69236e-06	0.626233
common DMP	cg07797518	LRRFIP1	TSS200	island	238536051	2	0.324222	-0.123241	3.9029e-05	0.264158	-0.183305	0.00032503	0.320421	-0.127042	0.00134431	0.280414	-0.167049	0.00151676	0.447463
common DMP	cg25218797		intergenic region	opensea	68472905	11	0.844281	0.204009	3.90827e-05	0.858021	0.217748	0.000216543	0.794249	0.153977	8.33711e-05	0.763813	0.123541	0.00265775	0.640272
common DMP	cg22154385	PRIM2	gene body	opensea	57339858	6	0.0575043	-0.149379	3.95856e-05	0.0337566	-0.173126	1.48983e-05	0.0488835	-0.157999	4.34201e-06	0.0446562	-0.162227	7.72854e-07	0.206883
common DMP	cg10060487		intergenic region	island	49071763	11	0.0397831	-0.124606	4.07639e-05	0.0196986	-0.144691	3.03233e-05	0.0351925	-0.129197	3.91076e-05	0.0214298	-0.14296	2.87072e-05	0.164389
common DMP	cg17486946	FGF8	gene body	shore	103533783	10	0.618996	0.261412	4.12703e-05	0.592633	0.235049	0.000106883	0.537589	0.180006	0.000487069	0.586493	0.228909	0.00133041	0.357584
common DMP	cg21047695	NKAIN3	gene body	opensea	63614552	8	0.547237	0.163059	4.18986e-05	0.510583	0.126405	0.00598485	0.559722	0.175543	0.000240566	0.522277	0.138099	4.50328e-06	0.384178
common DMP	cg19255053	FAM129A	TSS1500	shore	184944109	1	0.779698	0.126505	4.25183e-05	0.800699	0.147505	2.151e-05	0.785869	0.132675	4.95957e-05	0.801206	0.148013	4.24415e-05	0.653194
common DMP	cg25009327	ZNF425	gene body	shelf	148820504	7	0.759353	0.12819	4.25513e-05	0.777153	0.14599	0.000117275	0.754253	0.12309	0.00294013	0.78567	0.154507	4.31678e-06	0.631163
common DMP	cg27247225	C6orf41	gene body	opensea	26970382	6	0.784801	0.126494	4.25832e-05	0.796757	0.13845	9.19752e-05	0.773975	0.115668	3.12134e-06	0.79422	0.135913	0.000109292	0.658307
common DMP	cg07437919	SLC45A4	gene body	shore	142234483	8	0.873798	0.187156	4.29511e-05	0.917083	0.230441	3.14144e-05	0.862335	0.175692	0.000146767	0.90539	0.218748	0.000145327	0.686643
common DMP	cg03497750	ZNF321	TSS200	island	53445884	19	0.122805	-0.133745	4.78974e-05	0.107022	-0.149527	5.45294e-06	0.154886	-0.101664	4.69953e-05	0.0973364	-0.159213	0.000275001	0.256549
common DMP	cg04686114	PTGES3	1stExon	island	57081832	12	0.0875276	-0.116543	4.86037e-05	0.074397	-0.129673	3.83755e-05	0.0937584	-0.110312	0.000271279	0.0908431	-0.113227	0.000339305	0.20407
common DMP	cg27175024		intergenic region	shore	43393209	10	0.841811	0.138072	4.99757e-05	0.851665	0.147926	7.20349e-05	0.849211	0.145472	2.74717e-05	0.855012	0.151273	0.000101088	0.703739
common DMP	cg07140497	RASAL1	gene body	island	113550113	12	0.878589	0.131082	5.0952e-05	0.882193	0.134686	9.02068e-06	0.855407	0.1079	0.000234398	0.87817	0.130663	1.05274e-05	0.747507
common DMP	cg19636627		intergenic region	opensea	29649084	6	0.0779291	-0.118025	5.12504e-05	0.0831397	-0.112814	0.000521583	0.09001	-0.105944	0.000519018	0.0661509	-0.129803	5.44672e-05	0.195954
common DMP	cg11754060	HIVEP1	TSS1500	shore	12012057	6	0.0761479	-0.100533	5.16289e-05	0.0574065	-0.119274	0.000102531	0.0608009	-0.11588	4.00763e-05	0.0525521	-0.124129	1.07068e-05	0.176681
common DMP	cg00776405	TG	gene body	opensea	133967862	8	0.778182	0.142112	5.16463e-05	0.819477	0.183406	1.14894e-06	0.769578	0.133507	9.10232e-05	0.818692	0.182621	0.00298442	0.636071
common DMP	cg08755283	DTWD2	1stExon	island	118324104	5	0.2063	-0.126561	5.25188e-05	0.201285	-0.131576	0.000149142	0.224771	-0.108091	2.1505e-05	0.195021	-0.137841	6.89939e-05	0.332862
common DMP	cg02700346	TMEM132C	gene body	opensea	129028691	12	0.702696	0.149815	5.27105e-05	0.700572	0.14769	0.000396947	0.657015	0.104134	0.00193255	0.66219	0.109308	0.000183064	0.552882
common DMP	cg20618651	EXOC1	TSS1500	shore	56718365	4	0.779375	0.16229	5.30647e-05	0.778915	0.16183	1.68975e-05	0.77647	0.159385	3.42456e-07	0.768831	0.151747	5.37985e-06	0.617085
common DMP	cg07527607	SSBP4	gene body	shore	18542171	19	0.92978	0.143985	5.36637e-05	0.93735	0.151555	4.72429e-05	0.911696	0.125901	0.000102548	0.920715	0.13492	9.50288e-05	0.785795
common DMP	cg09789536	KLHL17	gene body	island	896226	1	0.287824	-0.13694	5.38096e-05	0.273094	-0.15167	0.00157073	0.319841	-0.104923	0.00152933	0.292281	-0.132483	0.000140876	0.424764
common DMP	cg04204557	KRTAP10-11	TSS1500	opensea	46065774	21	0.762976	0.15567	5.45163e-05	0.795426	0.188119	5.50195e-05	0.784491	0.177184	0.000263011	0.785837	0.17853	0.000117418	0.607307
common DMP	cg27504292	FAM101A	5'UTR	shore	124779532	12	0.731969	0.132451	5.46174e-05	0.769611	0.170093	0.000159312	0.719898	0.120381	0.000367522	0.746651	0.147133	0.000123156	0.599518
common DMP	cg17376141	FLJ25363	1stExon	opensea	109128895	3	0.793569	0.128695	5.58759e-05	0.83723	0.172355	2.49209e-06	0.78805	0.123175	3.52483e-05	0.79046	0.125585	0.00107103	0.664875
common DMP	cg13963044	C9orf7	3'UTR	opensea	136335077	9	0.793784	0.123033	5.85111e-05	0.818038	0.147287	3.11242e-06	0.77085	0.100098	0.000134105	0.814531	0.14378	9.94016e-06	0.670751
common DMP	cg00040426	LCN1	TSS200	opensea	138413253	9	0.861674	0.11145	6.01092e-05	0.852324	0.102099	0.000134969	0.853616	0.103392	1.03475e-05	0.854743	0.104518	2.55525e-05	0.750225
common DMP	cg06952397	KIF1A	gene body	island	241719583	2	0.820574	0.138322	6.04888e-05	0.790522	0.10827	0.00301951	0.804396	0.122144	0.00046786	0.816673	0.134421	0.000216749	0.682252
common DMP	cg15580309	NSUN4	gene body	opensea	46814106	1	0.139997	-0.147966	6.05013e-05	0.124584	-0.163379	0.000658492	0.180421	-0.107542	0.000149474	0.154023	-0.133941	0.00039108	0.287963
common DMP	cg15617548	GORASP2	5'UTR	island	171785815	2	0.0998522	-0.141937	6.07724e-05	0.0548056	-0.186983	9.56892e-07	0.110347	-0.131442	7.08361e-05	0.0595052	-0.182284	8.64578e-06	0.241789
common DMP	cg21581312	LOC723972	TSS200	opensea	35529473	15	0.669221	0.30545	6.18512e-05	0.769291	0.40552	2.32882e-05	0.688092	0.324321	3.58389e-06	0.707407	0.343636	5.52232e-06	0.363771
common DMP	cg04005938		intergenic region	opensea	148334417	7	0.940946	0.125889	6.21461e-05	0.938296	0.123239	5.57007e-05	0.926717	0.11166	7.74296e-05	0.930208	0.115151	5.60703e-05	0.815057
common DMP	cg03674076	CSNK2A1	5'UTR	island	524243	20	0.210871	-0.126446	6.40459e-05	0.180168	-0.15715	6.05761e-05	0.228495	-0.108822	2.18606e-05	0.174113	-0.163204	2.16882e-06	0.337318
common DMP	cg10010533	FAM181B	TSS1500	shore	82445170	11	0.733397	0.1246	6.44691e-05	0.775199	0.166402	1.24798e-05	0.733599	0.124802	0.000191506	0.761691	0.152894	8.85626e-05	0.608797
common DMP	cg02330114	ANO10	TSS200	shore	43663594	3	0.317961	-0.15959	6.57326e-05	0.27771	-0.199841	6.19839e-06	0.352897	-0.124655	3.86413e-05	0.313334	-0.164217	0.000120612	0.477551
common DMP	cg27611827		intergenic region	shore	41392569	17	0.032235	-0.128757	6.72189e-05	0.0289402	-0.132052	6.86349e-05	0.0412638	-0.119729	0.00011463	0.0358974	-0.125095	7.49484e-05	0.160992
common DMP	cg14223017	AP3D1	1stExon	island	2151266	19	0.087229	-0.149391	6.72225e-05	0.0613634	-0.175256	3.9496e-05	0.0941706	-0.142449	0.000113149	0.0823668	-0.154253	0.00023603	0.23662
common DMP	cg22029774		intergenic region	shelf	95534722	2	0.129729	-0.145712	6.75321e-05	0.0790223	-0.196419	9.82769e-05	0.147676	-0.127765	7.91809e-05	0.0899703	-0.185471	2.08987e-05	0.275441
common DMP	cg07835232	DENND2A	TSS1500	opensea	140302680	7	0.830186	0.111961	6.8453e-05	0.831881	0.113656	5.98265e-05	0.831574	0.11335	4.36754e-06	0.822472	0.104248	0.000202626	0.718225
common DMP	cg16248798		intergenic region	shelf	247271246	1	0.82332	0.170839	6.88443e-05	0.823394	0.170913	7.87811e-05	0.815487	0.163006	3.81456e-05	0.823029	0.170548	9.60297e-05	0.652481
common DMP	cg03274739		intergenic region	opensea	98437942	11	0.881828	0.120666	6.89847e-05	0.899575	0.138413	8.39552e-06	0.892149	0.130987	1.32646e-05	0.901451	0.140289	7.08883e-07	0.761162
common DMP	cg08450091		intergenic region	island	82857215	3	0.463702	0.136139	7.14661e-05	0.472543	0.144981	0.000128906	0.459954	0.132391	0.00189537	0.477512	0.14995	0.000119322	0.327562
common DMP	cg01236961		intergenic region	opensea	6289370	12	0.798838	0.149067	7.18819e-05	0.831793	0.182021	2.64148e-05	0.805151	0.15538	6.40691e-05	0.842765	0.192994	1.31899e-05	0.649771
common DMP	cg06443542	HPS1	TSS200	opensea	100206752	10	0.143516	-0.132331	7.33154e-05	0.152083	-0.123764	3.89719e-05	0.15925	-0.116597	0.000116971	0.14803	-0.127817	2.39113e-05	0.275847
common DMP	cg04902364	LOC286016	gene body	island	128696229	7	0.832578	0.116794	7.38257e-05	0.844583	0.1288	1.71631e-05	0.840186	0.124403	4.79107e-06	0.850719	0.134936	1.63578e-06	0.715783
common DMP	cg11100465		intergenic region	shore	14615134	3	0.579348	0.2085	7.43122e-05	0.589798	0.21895	3.3079e-05	0.497721	0.126873	5.6281e-06	0.54665	0.175803	0.000196946	0.370848
common DMP	cg00160818	CCHCR1	TSS1500	island	31126356	6	0.112331	-0.141202	7.49999e-05	0.0998639	-0.153669	0.0002352	0.127609	-0.125925	0.000292598	0.11758	-0.135953	0.000228558	0.253533
common DMP	cg06565975	SLURP1	TSS200	shelf	143823917	8	0.839999	0.101692	7.64067e-05	0.847271	0.108964	8.22389e-05	0.84859	0.110283	2.69417e-05	0.84494	0.106633	5.14568e-05	0.738307
common DMP	cg13178295		intergenic region	opensea	28742980	6	0.166828	-0.176343	7.8346e-05	0.123251	-0.219921	0.000244005	0.187483	-0.155689	0.000276685	0.155785	-0.187387	0.000225417	0.343172
common DMP	cg23689428	LOC84931	TSS200	opensea	121223964	2	0.775583	0.117591	8.02381e-05	0.798609	0.140617	0.00365452	0.764793	0.106801	0.000798112	0.795162	0.13717	0.000420384	0.657992
common DMP	cg14297340		intergenic region	shelf	72871343	9	0.676494	0.213547	8.02981e-05	0.664926	0.201979	0.00179486	0.587566	0.124619	0.000177208	0.617781	0.154834	0.000491148	0.462947
common DMP	cg12337884	RASA3	gene body	opensea	114819908	13	0.831656	0.171277	8.03369e-05	0.847292	0.186913	7.32369e-08	0.813647	0.153268	1.05696e-05	0.825145	0.164765	3.10288e-06	0.660379
common DMP	cg12597983		intergenic region	shore	59531696	17	0.664711	0.18238	8.86279e-05	0.653399	0.171067	0.000114499	0.609097	0.126765	0.00501785	0.648648	0.166317	0.00165781	0.482332
common DMP	cg10577216	HIVEP2	5'UTR	shore	143265045	6	0.567824	-0.101453	8.86458e-05	0.552765	-0.116512	0.000818746	0.561393	-0.107884	0.000109722	0.554186	-0.115091	0.00170579	0.669277
common DMP	cg17225407	RND2	TSS1500	island	41176954	17	0.107254	-0.158232	8.90499e-05	0.0780218	-0.187464	0.000101383	0.107279	-0.158208	6.49013e-05	0.0813285	-0.184158	7.74734e-05	0.265486
common DMP	cg18191196	CUL5	gene body	opensea	107890656	11	0.657598	0.136966	9.00587e-05	0.687539	0.166906	0.000191379	0.656435	0.135803	7.49431e-05	0.663938	0.143305	0.001361	0.520632
common DMP	cg13186710	GLRX5	1stExon	island	96001627	14	0.0755162	-0.146626	9.94068e-05	0.0499774	-0.172165	0.000171359	0.0843772	-0.137765	0.000201129	0.0563163	-0.165826	0.000111514	0.222142
common DMP	cg14094333	KLF3	1stExon	island	38666051	4	0.178703	-0.165465	9.94408e-05	0.176742	-0.167426	0.000308573	0.199119	-0.145049	0.0003979	0.17142	-0.172747	0.000157764	0.344168
common DMP	cg07925064	LOC100130015	TSS200	opensea	90114301	16	0.229482	-0.165649	0.000100343	0.230202	-0.16493	1.67088e-05	0.255157	-0.139974	0.00458188	0.187137	-0.207995	0.000514197	0.395131
common DMP	cg14204600	TRMT61A	gene body	shore	104000460	14	0.847434	0.158448	0.000101504	0.84234	0.153354	0.00012382	0.809253	0.120267	0.000275377	0.84066	0.151674	0.000129637	0.688986
common DMP	cg23517279	MANEA	TSS200	island	96025343	6	0.160698	-0.134983	0.000107999	0.103169	-0.192512	6.21228e-09	0.142275	-0.153406	0.000175542	0.1236	-0.172081	9.07489e-06	0.295681
common DMP	cg05986831		intergenic region	island	20135998	13	0.912528	0.109681	0.000108948	0.937538	0.134691	9.70034e-06	0.903777	0.100931	5.59993e-05	0.910194	0.107348	9.3872e-05	0.802846
common DMP	cg03022552	ZNF431	TSS1500	opensea	21324130	19	0.866791	0.118659	0.000112968	0.884598	0.136466	4.96154e-05	0.852016	0.103884	7.51128e-05	0.879126	0.130994	3.36858e-05	0.748132
common DMP	cg12198334	SHANK2	gene body	opensea	70692032	11	0.557222	0.201904	0.000114019	0.482386	0.127068	0.000933767	0.457257	0.101939	0.00264665	0.476666	0.121348	0.00269633	0.355318
common DMP	cg00907288	SRGAP3	gene body	shore	9178249	3	0.784278	0.214972	0.000115687	0.77666	0.207354	0.000281286	0.733459	0.164153	0.00096784	0.757516	0.18821	0.00049249	0.569306
common DMP	cg23193446	NMT2	TSS200	shore	15210836	10	0.121383	-0.120783	0.000116015	0.0999325	-0.142233	0.00041142	0.138349	-0.103816	0.000814558	0.121762	-0.120403	2.02818e-05	0.242165
common DMP	cg19971102	HHIPL1	3'UTR	opensea	100135277	14	0.800274	0.148262	0.000126537	0.803427	0.151414	0.000114472	0.775906	0.123894	0.000139363	0.800721	0.148709	0.000133018	0.652012
common DMP	cg15165230		intergenic region	opensea	3630746	4	0.774099	0.111057	0.000145518	0.800531	0.137489	1.48676e-05	0.771584	0.108543	0.00011955	0.775392	0.11235	1.11921e-05	0.663042
common DMP	cg06502071	MSLNL	gene body	opensea	820050	16	0.793653	0.11609	0.000146045	0.794581	0.117018	0.00123675	0.791804	0.114241	3.047e-05	0.788558	0.110995	0.000355888	0.677562
common DMP	cg23416197	BCL6	5'UTR	shore	187458630	3	0.1859	-0.139557	0.000146099	0.132117	-0.193341	2.24757e-07	0.163148	-0.162309	1.0559e-05	0.143968	-0.181489	0.000109237	0.325457
common DMP	cg27321309		intergenic region	opensea	23304089	5	0.0410367	-0.203338	0.000150191	0.0268052	-0.217569	0.000224918	0.0594686	-0.184906	0.000277293	0.0452975	-0.199077	0.000202237	0.244374
common DMP	cg00470768	INO80	gene body	opensea	41285147	15	0.751379	0.169097	0.000151636	0.778706	0.196423	2.45929e-06	0.751505	0.169223	4.21867e-05	0.77025	0.187968	5.67203e-06	0.582282
common DMP	cg02390588	SP7	gene body	shelf	53722253	12	0.922746	0.111782	0.000153491	0.934642	0.123678	0.000150617	0.927193	0.116229	0.000217345	0.925863	0.1149	0.00033511	0.810964
common DMP	cg21685006	PPP1R2P1	gene body	island	32847711	6	0.179379	-0.121768	0.000156786	0.160493	-0.140654	5.10501e-05	0.186143	-0.115003	0.000126475	0.163954	-0.137192	0.000137651	0.301146
common DMP	cg13089318		intergenic region	opensea	80961776	1	0.881001	0.126818	0.000157553	0.885904	0.131721	7.39582e-05	0.879418	0.125235	6.00333e-05	0.896544	0.142361	6.38104e-05	0.754183
common DMP	cg18642567	RPGRIP1	TSS1500	opensea	21755798	14	0.807668	0.180352	0.000165544	0.823495	0.196179	7.48971e-05	0.789287	0.161971	0.000346137	0.823956	0.19664	0.000113991	0.627316
common DMP	cg03782202	HOXD11	TSS1500	island	176971820	2	0.0592633	-0.117584	0.000165858	0.0558053	-0.121042	4.0844e-05	0.0640069	-0.112841	6.21477e-05	0.0590048	-0.117843	0.000116906	0.176848
common DMP	cg23234556	FOXK1	1stExon	island	4722035	7	0.0924244	-0.121588	0.00016896	0.0885392	-0.125473	8.3323e-05	0.103639	-0.110373	0.000268242	0.0973638	-0.116649	0.000516401	0.214012
common DMP	cg19556901	SNORD115-1	TSS1500	opensea	25414769	15	0.835401	0.13725	0.000174035	0.837044	0.138893	7.33588e-05	0.831957	0.133806	4.8659e-05	0.829396	0.131245	0.000396446	0.698151
common DMP	cg11922563		intergenic region	shelf	75016955	5	0.568921	0.300243	0.000174658	0.492797	0.224118	0.000436677	0.45237	0.183691	0.00231206	0.490796	0.222118	0.000232147	0.268678
common DMP	cg21908235		intergenic region	island	146551744	1	0.201296	-0.150411	0.000175815	0.186338	-0.165369	0.000427695	0.206767	-0.14494	0.000760218	0.191309	-0.160398	0.000574083	0.351707
common DMP	cg03239638		intergenic region	island	37529510	21	0.0461768	-0.101929	0.000177496	0.0217784	-0.126328	1.57629e-06	0.0449303	-0.103176	1.42894e-05	0.0213872	-0.126719	3.17861e-06	0.148106
common DMP	cg24311282	SIGLEC11	TSS1500	opensea	50464887	19	0.856115	0.131449	0.000189544	0.863286	0.138619	4.52072e-05	0.868034	0.143368	6.44259e-05	0.862994	0.138327	0.000108137	0.724666
common DMP	cg14260073	SLC35D3	gene body	island	137244681	6	0.862896	0.137537	0.000194322	0.860231	0.134872	0.000240919	0.838553	0.113195	0.000811383	0.862555	0.137196	0.000200019	0.725359
common DMP	cg18283361	APOA4	gene body	island	116692155	11	0.75868	0.111755	0.000195538	0.771297	0.124371	8.04236e-06	0.757305	0.11038	0.000313166	0.763257	0.116331	1.59486e-05	0.646926
common DMP	cg17528967	PYY	5'UTR	shore	42032747	17	0.726082	0.129886	0.000200646	0.739306	0.143111	0.000299977	0.718444	0.122248	0.000222451	0.736965	0.14077	0.000138177	0.596196
common DMP	cg14221939	NCRNA00171	gene body	opensea	29981675	6	0.894389	0.110476	0.000200856	0.90708	0.123166	0.000149754	0.8863	0.102387	0.000347184	0.902963	0.11905	0.00035937	0.783914
common DMP	cg19657814	GNG8	gene body	shore	47137444	19	0.590925	0.132742	0.000216527	0.585794	0.127611	0.00250481	0.561617	0.103434	0.00245957	0.572397	0.114214	0.00112524	0.458183
common DMP	cg26548134	SLC25A17	gene body	island	41185283	22	0.924055	0.148204	0.000225853	0.935907	0.160057	0.000283804	0.933001	0.157151	0.000174324	0.942876	0.167026	0.000129572	0.77585
common DMP	cg21204522		intergenic region	opensea	27730016	6	0.896862	0.124637	0.000234457	0.873209	0.100984	0.000409307	0.876459	0.104235	0.002585	0.875762	0.103538	0.00110742	0.772224
common DMP	cg03251918	MAP9	TSS1500	shore	156298325	4	0.13132	-0.14759	0.000238022	0.139269	-0.139642	0.000335268	0.1483	-0.130611	0.000252311	0.132529	-0.146381	0.000438981	0.27891
common DMP	cg03629926	ANGPTL4	3'UTR	opensea	8438839	19	0.785196	0.153112	0.000256856	0.802524	0.17044	0.000946549	0.832468	0.200384	0.000343625	0.805525	0.173441	0.000921558	0.632084
common DMP	cg20426671	PITPNA	TSS1500	shore	1466709	17	0.269208	-0.12748	0.000263747	0.239936	-0.156752	1.65829e-05	0.283476	-0.113212	6.0875e-05	0.238349	-0.158339	2.18602e-05	0.396688
common DMP	cg24491553	TYRO3	TSS200	shore	41851210	15	0.118217	-0.113685	0.00027789	0.121189	-0.110713	0.000656219	0.128473	-0.103429	0.000807936	0.10162	-0.130282	0.000139881	0.231902
common DMP	cg06551493	PTPN12	TSS200	island	77166702	7	0.110599	-0.117974	0.00028024	0.0821023	-0.146471	2.45162e-05	0.107609	-0.120965	0.000145337	0.0931514	-0.135422	0.000173933	0.228574
common DMP	cg10610181		intergenic region	shore	168572517	2	0.762573	0.110902	0.000281135	0.757196	0.105525	0.000582359	0.752794	0.101123	0.000862415	0.77892	0.127249	0.000153933	0.651671
common DMP	cg11057824	C14orf182	gene body	shore	50471938	14	0.899077	0.227062	0.000282041	0.946545	0.27453	1.04473e-05	0.921813	0.249798	2.12325e-05	0.965492	0.293477	6.04495e-06	0.672015
common DMP	cg04782002	KLHL36	gene body	shore	84691698	16	0.895734	0.14394	0.000282046	0.862264	0.11047	0.00294023	0.883254	0.13146	2.13411e-05	0.879553	0.127759	0.00076569	0.751794
common DMP	cg11545871	C6orf125	TSS1500	shore	33679895	6	0.542175	0.186513	0.000296386	0.524863	0.169201	0.00246554	0.494321	0.138659	0.00051926	0.496988	0.141325	0.00193658	0.355662
common DMP	cg04876245		intergenic region	island	149148208	1	0.0219774	-0.123123	0.000297363	0.0115123	-0.133588	0.000164011	0.0404412	-0.104659	0.00116275	0.0219192	-0.123181	0.000268468	0.1451
common DMP	cg20725035	GYG1	TSS200	island	148709344	3	0.123519	-0.108367	0.000298871	0.113529	-0.118358	7.75633e-05	0.124519	-0.107367	0.000196412	0.10759	-0.124296	6.50545e-05	0.231886
common DMP	cg01199952		intergenic region	shore	25591486	13	0.540118	0.143026	0.000332413	0.585458	0.188365	0.000451263	0.523869	0.126777	0.000623803	0.638577	0.241485	3.66413e-05	0.397092
common DMP	cg23062006	LRP4	TSS200	shore	46940220	11	0.104858	-0.108108	0.000341606	0.0812661	-0.1317	0.000960931	0.106837	-0.106129	0.000299692	0.0964761	-0.11649	4.64392e-05	0.212966
common DMP	cg01814452		intergenic region	opensea	125411796	3	0.846484	0.102136	0.000347155	0.860593	0.116245	4.25928e-06	0.848283	0.103935	0.000328028	0.859559	0.115211	0.000579155	0.744348
common DMP	cg12483801		intergenic region	island	183727862	4	0.428196	0.131505	0.000357411	0.482402	0.185711	1.67413e-05	0.437335	0.140644	0.000840296	0.452487	0.155796	0.000307094	0.296691
common DMP	cg05138776		intergenic region	shore	1872998	5	0.0458132	-0.124194	0.000363475	0.0344484	-0.135559	0.000292734	0.0505335	-0.119474	0.000475819	0.0379239	-0.132084	0.000180964	0.170008
common DMP	cg25116191	SCN5A	TSS1500	island	38691506	3	0.0106575	-0.120483	0.000370269	0.0200662	-0.111075	0.00230338	0.0260594	-0.105082	0.00230313	0.0281867	-0.102954	0.00492819	0.131141
common DMP	cg03683004	DPEP2	5'UTR	shelf	68030088	16	0.753649	0.108311	0.00037769	0.755728	0.11039	0.000501724	0.764319	0.118981	0.000220943	0.759058	0.113721	0.000905811	0.645338
common DMP	cg05492735	LHFPL3	gene body	opensea	104445402	7	0.199323	-0.165961	0.000385741	0.181807	-0.183477	0.000307822	0.180585	-0.184699	0.000374453	0.17916	-0.186124	0.000253718	0.365284
common DMP	cg24294041	STAP2	gene body	shore	4329581	19	0.471853	0.131783	0.000417342	0.518328	0.178259	0.00412815	0.53518	0.195111	0.000587101	0.533947	0.193878	0.006149	0.340069
common DMP	cg14217861	NOTCH1	gene body	island	139426233	9	0.82243	0.1058	0.000425801	0.837013	0.120383	0.00036496	0.824257	0.107627	0.000412431	0.830992	0.114362	0.000355569	0.71663
common DMP	cg18395636	RAB38	TSS200	shore	87908785	11	0.572174	0.11335	0.00042768	0.613585	0.154761	4.18062e-05	0.611975	0.153151	4.01852e-05	0.593234	0.134411	9.22191e-05	0.458823
common DMP	cg04098547	ABCC12	gene body	opensea	48125057	16	0.842732	0.166203	0.000436898	0.818124	0.141595	1.394e-06	0.795591	0.119062	0.00312085	0.851692	0.175163	3.22784e-05	0.676529
common DMP	cg13775224		intergenic region	opensea	190475137	4	0.665518	0.148129	0.000439186	0.666531	0.149142	0.00467825	0.662215	0.144826	0.00067696	0.683972	0.166583	0.000427005	0.517389
common DMP	cg10143433	KLHL24	5'UTR	island	183353451	3	0.147967	-0.108219	0.000444968	0.0943904	-0.161795	0.000266926	0.137683	-0.118502	3.87884e-05	0.0887568	-0.167429	3.05636e-05	0.256186
common DMP	cg15548295		intergenic region	opensea	149735726	7	0.0821102	-0.103764	0.000458667	0.0696307	-0.116244	0.00026629	0.0850081	-0.100866	0.000714503	0.0765346	-0.10934	0.000360351	0.185875
common DMP	cg04116270		intergenic region	island	88316557	2	0.116166	-0.10853	0.00048502	0.0940361	-0.130661	0.000122837	0.102397	-0.1223	0.000325821	0.112454	-0.112243	0.000338218	0.224697
common DMP	cg02631082	SHANK1	gene body	shelf	51192440	19	0.790084	0.127151	0.000496096	0.796566	0.133633	5.26298e-05	0.767159	0.104226	0.000279478	0.76744	0.104507	0.00186474	0.662933
common DMP	cg05157912	JDP2	TSS200	island	75894395	14	0.0447806	-0.102311	0.000527616	0.0327715	-0.11432	0.000847472	0.0430233	-0.104069	0.00023317	0.0454624	-0.101629	0.00102769	0.147092
common DMP	cg01022117	PKP1	gene body	opensea	201258280	1	0.796685	0.170082	0.000528216	0.794674	0.168071	0.00183328	0.767491	0.140889	0.00234209	0.797124	0.170521	0.00109768	0.626603
common DMP	cg08649501	ULK4	5'UTR	opensea	41997107	3	0.894329	0.105228	0.000556982	0.904052	0.114951	0.0011581	0.903047	0.113946	0.000513433	0.897873	0.108772	0.000294839	0.789101
common DMP	cg27337021	SLC35A4	gene body	shelf	139947627	5	0.929846	0.125526	0.0005707	0.944988	0.140668	0.000440258	0.927352	0.123033	0.000609362	0.935887	0.131568	0.0005045	0.80432
common DMP	cg17561788	RANBP1	3'UTR	shelf	20114683	22	0.825508	0.117318	0.000572546	0.838297	0.130107	7.25167e-05	0.817296	0.109106	2.29621e-05	0.819379	0.111188	0.000492894	0.708191
common DMP	cg21196724		intergenic region	opensea	178950855	5	0.644887	0.139374	0.000584922	0.679387	0.173873	0.000490449	0.630838	0.125325	0.000334753	0.667136	0.161622	0.0009999	0.505513
common DMP	cg23674469		intergenic region	opensea	101775142	1	0.78695	0.179503	0.000607436	0.848231	0.240784	1.87641e-05	0.760617	0.153169	0.000844439	0.801976	0.194529	1.87279e-05	0.607447
common DMP	cg02080857	LPAR3	3'UTR	opensea	85279323	1	0.614772	0.117317	0.00061209	0.608996	0.111541	7.0388e-06	0.60256	0.105105	8.22859e-06	0.613679	0.116224	0.000112763	0.497455
common DMP	cg08066645		intergenic region	island	45356892	14	0.238117	-0.190075	0.000670611	0.25098	-0.177212	0.000585765	0.260807	-0.167385	0.00489828	0.248914	-0.179279	0.000590583	0.428193
common DMP	cg21902160	LOC646762	gene body	island	29689075	7	0.879556	0.109406	0.000680231	0.900858	0.130707	0.000348057	0.883151	0.113001	0.000576585	0.883069	0.112918	0.00116686	0.77015
common DMP	cg04843085	C11orf45	TSS1500	opensea	128776548	11	0.609425	0.112905	0.000708073	0.639269	0.142749	7.13981e-05	0.61337	0.11685	9.10723e-05	0.625717	0.129197	0.000479977	0.496521
common DMP	cg08941173	PKNOX2	5'UTR	island	125034971	11	0.195406	-0.16168	0.000718145	0.163457	-0.193629	0.000207179	0.211334	-0.145752	0.00109271	0.181283	-0.175802	0.000285199	0.357086
common DMP	cg09012784	WDR47	TSS200	island	109584868	1	0.359872	-0.114651	0.000723428	0.339988	-0.134534	0.00062666	0.36095	-0.113572	0.00119031	0.318799	-0.155723	0.000272867	0.474523
common DMP	cg15174791		intergenic region	opensea	125707507	10	0.691105	0.171093	0.000734147	0.691611	0.171598	0.00798456	0.688557	0.168545	0.000290688	0.680609	0.160597	0.0103826	0.520012
common DMP	cg09871679		intergenic region	island	61821180	7	0.870547	0.123827	0.000750063	0.870566	0.123845	0.000680063	0.897601	0.150881	9.09344e-05	0.875991	0.12927	0.000102467	0.746721
common DMP	cg20673841	COG5	gene body	opensea	107026890	7	0.806249	0.152165	0.000751952	0.816475	0.162391	0.000536838	0.785391	0.131306	0.00224367	0.819658	0.165574	0.00056306	0.654084
common DMP	cg12682607		intergenic region	opensea	32634705	3	0.542509	0.163335	0.000770427	0.634197	0.255024	4.42196e-05	0.556939	0.177766	0.000143126	0.573819	0.194646	0.000513616	0.379173
common DMP	cg13309027	NUP160	TSS200	island	47870224	11	0.131189	-0.102795	0.000798312	0.103852	-0.130133	6.47279e-05	0.131624	-0.102361	0.000307424	0.12368	-0.110305	0.000203328	0.233985
common DMP	cg12481212		intergenic region	opensea	44020245	6	0.564878	-0.179311	0.00084653	0.545684	-0.198505	0.000528774	0.535447	-0.208742	0.000378207	0.550864	-0.193325	0.000866413	0.744189
common DMP	cg24609094		intergenic region	island	25319768	13	0.876398	0.117001	0.00090317	0.890751	0.131353	8.12619e-05	0.876182	0.116784	0.000213391	0.877035	0.117637	0.000121177	0.759398
common DMP	cg18731803		intergenic region	shore	9903129	19	0.0814452	-0.243571	0.000904184	0.0812754	-0.24374	0.00546534	0.128106	-0.19691	8.23031e-05	0.107702	-0.217313	4.71169e-07	0.325016
common DMP	cg21588215	HLA-DQB1	gene body	island	32632937	6	0.484254	0.186725	0.000909461	0.506484	0.208956	0.000439941	0.467932	0.170404	0.000199888	0.492341	0.194813	0.000494809	0.297528
common DMP	cg06802641	TAS1R3	gene body	island	1267252	1	0.549545	0.142364	0.00091517	0.582194	0.175012	7.96748e-05	0.52475	0.117568	0.000379933	0.556783	0.149601	0.000200384	0.407182
common DMP	cg22082706	ANO1	gene body	island	70001938	11	0.703275	0.122684	0.000919039	0.741233	0.160643	1.77975e-05	0.703529	0.122938	0.00111234	0.740799	0.160208	2.64655e-05	0.58059
common DMP	cg08967632		intergenic region	opensea	159342738	6	0.76272	0.169694	0.000920237	0.793855	0.20083	0.00237492	0.749826	0.1568	0.00233776	0.812163	0.219138	0.000108951	0.593025
common DMP	cg23713156	WDR45L	5'UTR	island	80606235	17	0.0968821	-0.103392	0.00093727	0.092847	-0.107427	0.00082609	0.0962042	-0.10407	0.00211529	0.0930919	-0.107182	0.0037424	0.200274
common DMP	cg02690491	ZNF763	TSS200	shore	12075772	19	0.0134018	-0.143643	0.000968131	5.53064e-05	-0.156989	0.000498047	0.0271351	-0.129909	0.00240813	0.0194171	-0.137627	0.00285584	0.157044
common DMP	cg24693193		intergenic region	opensea	33960940	3	0.725466	0.228915	0.000997724	0.693107	0.196556	0.00228832	0.692106	0.195555	0.00363543	0.686223	0.189672	0.00268211	0.496551
common DMP	cg14445171	WDR34	TSS1500	shore	131419910	9	0.785498	0.10475	0.00100203	0.801345	0.120597	4.60089e-05	0.783231	0.102483	0.000294234	0.803953	0.123204	0.00124471	0.680748
common DMP	cg19393233		intergenic region	opensea	64453002	7	0.917543	0.112839	0.00100825	0.927704	0.123	0.000514492	0.922001	0.117297	0.00055419	0.920294	0.11559	0.00104181	0.804704
common DMP	cg11317690	PPP2R2C	gene body	opensea	6347280	4	0.811186	0.191524	0.00105526	0.808069	0.188407	0.000974195	0.771853	0.152191	0.00186094	0.823162	0.2035	0.000606954	0.619661
common DMP	cg24761212	NOTCH4	gene body	opensea	32177716	6	0.357684	-0.139676	0.00113377	0.331738	-0.165622	0.0016367	0.350418	-0.146943	0.000348999	0.336971	-0.160389	0.0015666	0.497361
common DMP	cg26162330		intergenic region	opensea	22005466	17	0.0693331	-0.103937	0.0011587	0.0476832	-0.125587	0.000253945	0.0648617	-0.108408	0.000530986	0.0573261	-0.115944	0.000436679	0.17327
common DMP	cg20809690	TNIP2	1stExon	island	2757764	4	0.245124	-0.115125	0.00116727	0.209902	-0.150348	0.000270876	0.25891	-0.101339	0.00278186	0.237628	-0.122621	0.00129933	0.360249
common DMP	cg07132441	GALNT9	gene body	island	132827617	12	0.815747	0.126304	0.00117216	0.844097	0.154655	0.000666818	0.80623	0.116787	0.00217218	0.824918	0.135475	0.00276477	0.689443
common DMP	cg20641450		intergenic region	shelf	70986954	8	0.0125896	-0.104409	0.00120002	0.0100337	-0.106965	0.00129253	0.015587	-0.101412	0.0013331	0.0130743	-0.103925	0.00158583	0.116999
common DMP	cg00350932	PTCD3	gene body	shelf	86335912	2	0.574804	-0.135602	0.00122976	0.46385	-0.246556	0.00111894	0.485729	-0.224677	7.51422e-05	0.5292	-0.181205	0.00170867	0.710405
common DMP	cg21247666	KRAS	gene body	opensea	25394244	12	0.722195	-0.145586	0.00125717	0.708838	-0.158944	0.000770492	0.705628	-0.162154	0.00170562	0.666061	-0.201721	0.0068428	0.867782
common DMP	cg14892281	TTC12	TSS200	shore	113185247	11	0.167708	-0.115222	0.00130666	0.142362	-0.140567	0.00132964	0.177959	-0.104971	0.00297467	0.149276	-0.133653	0.00114099	0.282929
common DMP	cg03754165	BCL11A	1stExon	shore	60780427	2	0.0837207	-0.149664	0.00152785	0.0333371	-0.200047	0.000223633	0.0819439	-0.151441	0.00276097	0.0555818	-0.177803	0.00444458	0.233384
common DMP	cg00771490	RASSF3	gene body	shelf	65008851	12	0.834075	0.124373	0.00164083	0.854195	0.144494	0.000583997	0.847585	0.137883	0.00134025	0.857932	0.148231	0.00085776	0.709702
common DMP	cg20978923	TNFRSF8	gene body	opensea	12184574	1	0.726051	0.108298	0.00181067	0.773109	0.155355	0.000881326	0.727494	0.10974	0.00249055	0.76277	0.145016	0.00724293	0.617753
common DMP	cg06419219	LOC647121	TSS1500	shore	121260494	1	0.0732421	-0.134443	0.00186216	0.0574632	-0.150222	0.0012635	0.0779802	-0.129705	0.00218235	0.0587113	-0.148974	0.00115701	0.207685
common DMP	cg27127146		intergenic region	opensea	146963668	3	0.187161	-0.105848	0.00191702	0.132144	-0.160865	4.81149e-06	0.17193	-0.121079	2.01688e-05	0.147993	-0.145016	4.3152e-06	0.293009
common DMP	cg04572206		intergenic region	shore	75705108	3	0.630012	0.150845	0.00199626	0.663431	0.184265	0.000335147	0.647286	0.168119	0.000580016	0.643954	0.164787	0.000500805	0.479167
common DMP	cg01593421		intergenic region	opensea	65303149	7	0.764734	0.131726	0.00207065	0.807423	0.174415	0.0006145	0.752508	0.1195	0.00326689	0.800981	0.167974	0.00267705	0.633008
common DMP	cg23075983		intergenic region	shore	59281540	1	0.642371	0.146523	0.00209222	0.65111	0.155261	0.000322486	0.602693	0.106844	0.000133952	0.612604	0.116756	0.000942044	0.495848
common DMP	cg02989828	SV2C	gene body	shore	75469904	5	0.696284	0.137041	0.0022465	0.718406	0.159163	0.00251124	0.665205	0.105962	1.10057e-05	0.703876	0.144634	0.00101836	0.559243
common DMP	cg05766802		intergenic region	island	118982056	2	0.00267627	-0.151948	0.00237341	0.00138953	-0.153235	0.00243368	0.00289946	-0.151725	0.00244469	0.00214167	-0.152483	0.00239726	0.154625
common DMP	cg03561745	PRDM10	5'UTR	opensea	129843924	11	0.849899	0.132713	0.00253794	0.84334	0.126154	0.0011155	0.844644	0.127458	0.000919847	0.846045	0.128859	0.000880466	0.717186
common DMP	cg04985004		intergenic region	opensea	86950925	16	0.846615	0.10154	0.00266921	0.861932	0.116857	0.000655309	0.845906	0.100832	0.00215903	0.85549	0.110415	0.000514429	0.745075
common DMP	cg17436476		intergenic region	island	62120002	1	0.708699	0.119715	0.0029314	0.722021	0.133037	0.00300777	0.689241	0.100257	0.00369819	0.722141	0.133157	0.00206107	0.588984
common DMP	cg16500605	BAT3	TSS1500	island	31620861	6	0.0739217	-0.142165	0.00293644	0.036329	-0.179757	0.000185183	0.0379158	-0.178171	0.00035445	0.0413431	-0.174743	0.00010678	0.216086
common DMP	cg01684248		intergenic region	shelf	86536239	16	0.138401	-0.106888	0.00299694	0.109959	-0.13533	0.000697929	0.13285	-0.112439	0.00131017	0.102756	-0.142534	0.000466863	0.245289
common DMP	cg02571470	SFXN5	gene body	shelf	73294845	2	0.808167	0.106381	0.00342933	0.817364	0.115579	0.00100637	0.836529	0.134743	0.000399615	0.827239	0.125453	0.00105997	0.701786
common DMP	cg00997604	POTEA	TSS1500	opensea	43146894	8	0.153732	-0.118255	0.00368864	0.130112	-0.141875	0.000401847	0.171433	-0.100554	0.000470069	0.123107	-0.14888	0.000107363	0.271987
common DMP	cg17276002	ANXA7	5'UTR	shore	75172806	10	0.420598	0.113337	0.00387312	0.44812	0.140858	0.000540803	0.419623	0.112362	0.00312349	0.453224	0.145963	0.000347232	0.307261
common DMP	cg04019148		intergenic region	opensea	56226793	13	0.153396	-0.147817	0.00390308	0.122177	-0.179037	0.000566171	0.146694	-0.15452	0.0020549	0.158649	-0.142564	0.00434814	0.301213
common DMP	cg14929913	WDR37	gene body	island	1147979	10	0.742001	0.123149	0.00429761	0.784651	0.165799	0.000464876	0.731307	0.112455	0.00332404	0.775744	0.156892	0.00034228	0.618852
common DMP	cg03445220	C1orf101	gene body	opensea	244747323	1	0.774274	0.12122	0.00484047	0.824549	0.171495	2.85706e-05	0.784143	0.131088	0.000107646	0.818888	0.165834	2.38422e-05	0.653054
common DMP	cg23361009		intergenic region	opensea	38547397	12	0.716236	0.10536	0.00542987	0.752661	0.141785	0.000657425	0.73144	0.120564	0.000539196	0.746111	0.135236	0.00284434	0.610876
common DMP	cg26683252		intergenic region	opensea	54802123	17	0.662136	0.108159	0.00693964	0.688951	0.134974	0.00366865	0.665553	0.111576	0.00492969	0.673194	0.119217	0.00235649	0.553977
common DMP	cg21242417	EXD3	gene body	shore	140263615	9	0.786508	0.103535	0.00832688	0.812108	0.129135	0.000958573	0.806367	0.123394	0.000562571	0.799289	0.116316	0.00308484	0.682973
common DMP	cg02771240		intergenic region	shore	193789377	3	0.55362	0.12031	0.00892916	0.565872	0.132562	0.00339057	0.547628	0.114319	0.00485292	0.588831	0.155521	0.00760734	0.43331
common DMP	cg08416764	SOSTDC1	3'UTR	opensea	16501619	7	0.649952	0.191096	0.00956594	0.66887	0.210013	6.19311e-05	0.568697	0.10984	0.00200707	0.609294	0.150438	0.000450845	0.458856
common DMP	cg18083595	USP29	TSS1500	shore	57630661	19	0.487671	0.109197	0.0100354	0.506555	0.128081	0.00156131	0.481409	0.102935	0.000797819	0.503471	0.124997	0.00039052	0.378474
common DMP	cg05254095	ZDHHC7	3'UTR	opensea	85009336	16	0.659756	0.11382	0.0100984	0.728797	0.182861	0.00015722	0.680606	0.13467	0.000399323	0.721843	0.175907	9.42504e-05	0.545936
common DMP	cg06702718		intergenic region	shore	132921327	12	0.678028	0.107689	0.0108387	0.716215	0.145876	6.26633e-05	0.684405	0.114066	1.51352e-05	0.691155	0.120816	0.00142122	0.570339
common DMP	cg20076516	LOC400931	TSS200	island	46481816	22	0.039645	-0.100095	0.0121929	0.0336202	-0.10612	0.00101311	0.00451345	-0.135226	0.000175964	0.0166417	-0.123098	0.000639796	0.13974
common DMP	cg02721176	C10orf96	gene body	opensea	118084587	10	0.743214	0.134895	0.0129393	0.76713	0.158811	0.00106003	0.738943	0.130625	0.000456542	0.778522	0.170204	0.000659186	0.608318
Haloperidol DMP	cg17918280	PLCH2	gene body	island	2411378	1	0.70073	0.115139	8.82541e-08	0.692264	0.106673	0.000728864	0.642969	0.0573784	0.000317487	0.678652	0.0930606	5.49948e-07	0.585591
Haloperidol DMP	cg27550982	STXBP2	TSS200	island	7701823	19	0.161633	-0.124314	1.07205e-07	0.169766	-0.116181	3.09563e-06	0.193034	-0.0929126	2.47898e-07	0.177976	-0.107971	7.04371e-05	0.285947
Haloperidol DMP	cg04543115	MAST1	gene body	shore	12958913	19	0.679768	0.127368	5.8994e-07	0.663791	0.111391	1.03011e-05	0.644307	0.0919069	8.63639e-05	0.654667	0.102267	2.16628e-05	0.5524
Haloperidol DMP	cg04027778	RAB40C	gene body	shore	641748	16	0.688915	0.104038	6.77516e-07	0.707265	0.122387	9.88129e-06	0.68351	0.0986324	0.00549403	0.718551	0.133673	0.000132332	0.584878
Haloperidol DMP	cg21714878	C22orf34	TSS1500	opensea	50052407	22	0.56789	0.141368	7.29644e-07	0.553787	0.127266	0.000403246	0.520314	0.093792	8.81513e-05	0.520974	0.094452	0.000465476	0.426522
Haloperidol DMP	cg20157873		intergenic region	opensea	152788733	7	0.262876	-0.144377	8.28055e-07	0.192693	-0.214561	0.00152542	0.26271	-0.144544	0.00337381	0.288431	-0.118823	0.0180682	0.407254
Haloperidol DMP	cg00419012	GALNT9	gene body	shore	132899234	12	0.0440675	-0.101763	9.00388e-07	0.0387674	-0.107063	1.50819e-05	0.0758526	-0.0699775	0.00131026	0.0575409	-0.0882892	1.79429e-06	0.14583
Haloperidol DMP	cg18231054		intergenic region	shore	1858037	1	0.788435	0.155339	9.6438e-07	0.746113	0.113017	0.000131024	0.701733	0.0686372	0.00112512	0.741268	0.108172	0.00131133	0.633096
Haloperidol DMP	cg03757017		intergenic region	island	16013630	19	0.165305	-0.111897	1.08937e-06	0.12838	-0.148822	4.51016e-05	0.177444	-0.0997586	7.3552e-05	0.164085	-0.113117	2.49225e-05	0.277202
Haloperidol DMP	cg09013220		intergenic region	opensea	45944385	17	0.612744	0.121606	1.25319e-06	0.610986	0.119848	1.73621e-05	0.589665	0.0985267	0.00183416	0.597548	0.106411	0.000237818	0.491138
Haloperidol DMP	cg09970967	PSEN1	TSS1500	shore	73602752	14	0.729946	0.116534	2.16252e-06	0.723677	0.110265	0.00184228	0.680539	0.0671275	0.0278917	0.701447	0.0880352	0.00438424	0.613411
Haloperidol DMP	cg10911054	SHANK2	gene body	opensea	70559570	11	0.490655	0.131984	2.20742e-06	0.472859	0.114188	0.00015517	0.392787	0.0341156	0.00186044	0.447268	0.0885973	1.37712e-05	0.358671
Haloperidol DMP	cg23439621	PPP2R5C	1stExon	island	102228216	14	0.0834576	-0.108364	3.15159e-06	0.0718367	-0.119985	0.000146419	0.104656	-0.0871663	0.000399318	0.0845989	-0.107223	1.94144e-05	0.191822
Haloperidol DMP	cg09608387	PPP1R14C	TSS200	island	150464020	6	0.130124	-0.119276	3.18969e-06	0.131555	-0.117845	5.4363e-05	0.183747	-0.065653	4.28651e-05	0.157698	-0.0917023	0.000316263	0.2494
Haloperidol DMP	cg11875773	TTLL8	gene body	island	50468633	22	0.0857313	-0.119972	3.29203e-06	0.0923928	-0.113311	4.0201e-05	0.106434	-0.0992691	9.4319e-06	0.0946435	-0.11106	1.52005e-06	0.205703
Haloperidol DMP	cg04585390	SLC5A10	gene body	island	18918311	17	0.858407	0.111281	3.85767e-06	0.85134	0.104215	1.60894e-05	0.837937	0.0908113	8.73337e-06	0.849912	0.102787	4.63441e-06	0.747126
Haloperidol DMP	cg22374924		intergenic region	shore	5791563	1	0.576078	0.170633	3.95839e-06	0.550529	0.145083	6.157e-06	0.493781	0.0883353	0.000741574	0.539062	0.133616	6.33886e-06	0.405446
Haloperidol DMP	cg21255605	NR2C2	TSS200	shore	14989131	3	0.00979753	-0.106925	4.55739e-06	0.00644491	-0.110277	1.12881e-06	0.0311098	-0.0856124	0.000218809	0.0246008	-0.0921215	2.938e-05	0.116722
Haloperidol DMP	cg00245896	ABLIM2	gene body	opensea	8034100	4	0.872768	0.109441	5.35903e-06	0.881504	0.118178	4.59327e-06	0.850101	0.0867749	1.52113e-05	0.877262	0.113936	4.60184e-06	0.763326
Haloperidol DMP	cg15959262	NACAP1	TSS200	opensea	102381107	8	0.837277	0.104565	6.09399e-06	0.85817	0.125457	9.89159e-06	0.823061	0.0903488	1.01879e-06	0.844663	0.111951	1.81364e-05	0.732712
Haloperidol DMP	cg01249016	TRIM31	gene body	shore	30072468	6	0.370084	-0.155164	6.48125e-06	0.322543	-0.202705	0.00033395	0.405801	-0.119447	0.00802418	0.342118	-0.18313	2.08328e-05	0.525248
Haloperidol DMP	cg26256263	RUNX3	TSS1500	island	25258146	1	0.2734	-0.168673	7.26412e-06	0.338847	-0.103225	0.00290531	0.344093	-0.0979796	0.000883953	0.333544	-0.108528	0.000164302	0.442072
Haloperidol DMP	cg18419271		intergenic region	shore	32116016	6	0.844585	0.108046	7.29948e-06	0.843632	0.107093	1.9105e-05	0.811414	0.0748749	0.000207171	0.840852	0.104313	0.0034338	0.736539
Haloperidol DMP	cg02648057		intergenic region	island	102867466	2	0.257396	-0.150579	8.41611e-06	0.274757	-0.133217	0.00013876	0.326435	-0.0815398	0.045621	0.272131	-0.135844	0.0127326	0.407975
Haloperidol DMP	cg08443605		intergenic region	shore	24872319	3	0.837123	0.121578	8.70565e-06	0.860619	0.145074	7.51732e-06	0.811588	0.0960428	0.00031572	0.845519	0.129973	9.94191e-06	0.715545
Haloperidol DMP	cg04036049	MBD6	3'UTR	opensea	57923710	12	0.80804	0.123899	8.91698e-06	0.819044	0.134902	9.84635e-05	0.780725	0.0965837	0.000145072	0.797105	0.112964	2.97231e-05	0.684142
Haloperidol DMP	cg13086402	UNC80	gene body	island	210674064	2	0.828911	0.108438	8.96535e-06	0.846434	0.125961	6.1301e-05	0.820292	0.099819	3.02003e-05	0.831073	0.110599	0.000402966	0.720473
Haloperidol DMP	cg11228682	ATXN1	gene body	opensea	16320530	6	0.659501	0.228138	9.46386e-06	0.571727	0.140364	0.000128183	0.483917	0.0525547	0.0773367	0.595545	0.164182	0.00028835	0.431363
Haloperidol DMP	cg13546977	DLK1	gene body	shelf	101198475	14	0.872992	0.111206	1.0269e-05	0.877212	0.115426	0.000297002	0.839127	0.0773404	8.5855e-05	0.862149	0.100362	0.00021467	0.761786
Haloperidol DMP	cg15283904	PTCHD3	TSS200	island	27703377	10	0.204261	-0.102327	1.03221e-05	0.164146	-0.142443	9.11458e-05	0.230562	-0.0760262	0.00419003	0.196052	-0.110536	0.000109236	0.306588
Haloperidol DMP	cg23855505	CHST11	gene body	shore	104852439	12	0.444841	0.108554	1.04713e-05	0.455072	0.118786	0.0135755	0.418839	0.0825524	3.20793e-05	0.427227	0.0909403	0.00010443	0.336287
Haloperidol DMP	cg05343106	DNAJB13	TSS200	opensea	73661229	11	0.878845	0.115063	1.12075e-05	0.877316	0.113535	3.69056e-05	0.851423	0.0876421	2.43582e-05	0.879356	0.115574	7.96665e-05	0.763781
Haloperidol DMP	cg17392909	ECHS1	TSS200	island	135187035	10	0.0757695	-0.125659	1.12425e-05	0.0161237	-0.185305	3.05666e-06	0.108094	-0.0933353	0.0816803	0.0249929	-0.176436	2.73053e-05	0.201429
Haloperidol DMP	cg26525008	EFCAB5	TSS200	shore	28256777	17	0.0250035	-0.112551	1.15633e-05	0.00986376	-0.12769	5.55807e-06	0.0433269	-0.0942272	0.0005505	0.0306253	-0.106929	0.000248425	0.137554
Haloperidol DMP	cg14947478	GDF5	1stExon	shelf	34025962	20	0.882335	0.124615	1.23302e-05	0.887808	0.130088	1.31999e-05	0.846712	0.0889924	9.5015e-05	0.866932	0.109213	6.23035e-06	0.75772
Haloperidol DMP	cg01191058		intergenic region	opensea	89048433	16	0.737568	0.112943	1.3174e-05	0.734964	0.110339	0.000478878	0.715636	0.0910109	0.000266982	0.735379	0.110754	3.805e-05	0.624625
Haloperidol DMP	cg26087535	ASGR1	gene body	island	7077446	17	0.896856	0.11043	1.42363e-05	0.890659	0.104233	1.72772e-05	0.874852	0.0884251	4.71402e-06	0.879533	0.0931062	6.1165e-06	0.786427
Haloperidol DMP	cg12069267		intergenic region	island	1407858	4	0.466559	-0.184226	1.43018e-05	0.48426	-0.166526	0.00362076	0.575259	-0.0755265	0.000119567	0.522406	-0.12838	7.78905e-05	0.650785
Haloperidol DMP	cg26593067	PTPRN2	gene body	shelf	157446092	7	0.842382	0.111877	1.4635e-05	0.845356	0.114851	0.000743835	0.811319	0.0808141	0.000245462	0.835754	0.105249	0.000223119	0.730505
Haloperidol DMP	cg17386911	FGFR4	gene body	shelf	176523180	5	0.884235	0.105226	1.55653e-05	0.88387	0.10486	6.06478e-06	0.869968	0.0909586	2.49037e-05	0.882042	0.103033	2.33972e-05	0.779009
Haloperidol DMP	cg04745997		intergenic region	shore	86851738	7	0.809895	0.124488	1.76139e-05	0.800662	0.115255	1.75899e-05	0.765975	0.0805684	0.00368575	0.781883	0.096476	0.00238382	0.685407
Haloperidol DMP	cg13495205	AJAP1	TSS1500	island	4714033	1	0.762702	0.147867	1.79697e-05	0.733887	0.119052	0.000217828	0.697997	0.0831625	0.000209879	0.734187	0.119352	0.000398286	0.614835
Haloperidol DMP	cg23847109	COL9A2	TSS200	island	40783060	1	0.712798	0.142349	1.84783e-05	0.678594	0.108146	0.00529431	0.658435	0.0879858	6.46021e-05	0.694248	0.1238	0.000154005	0.570449
Haloperidol DMP	cg07749055		intergenic region	island	23076870	19	0.563017	0.10326	1.85906e-05	0.596794	0.137036	0.00254641	0.55025	0.0904923	0.0151555	0.580767	0.12101	0.00106021	0.459757
Haloperidol DMP	cg24892510	ZNF415	TSS200	shore	53636309	19	0.0340195	-0.10051	1.93583e-05	0.0241251	-0.110405	7.18041e-05	0.0458345	-0.0886952	0.000375908	0.0230865	-0.111443	8.26067e-06	0.13453
Haloperidol DMP	cg23885809	RP1L1	gene body	shore	10469370	8	0.800182	0.127206	2.03399e-05	0.82791	0.154934	2.0109e-05	0.761735	0.088759	2.35029e-05	0.788623	0.115647	3.50267e-05	0.672976
Haloperidol DMP	cg24860169		intergenic region	opensea	46924753	1	0.574454	0.127893	2.09758e-05	0.554448	0.107887	0.000477532	0.499911	0.0533505	0.0085961	0.538714	0.0921539	8.65157e-05	0.446561
Haloperidol DMP	cg00460916	ITGAE	gene body	opensea	3698239	17	0.757922	0.133655	2.38708e-05	0.731075	0.106808	0.00357399	0.700893	0.0766265	0.00021572	0.729373	0.105107	8.21418e-05	0.624266
Haloperidol DMP	cg07136348	PRDM9	3'UTR	opensea	23528043	5	0.259972	-0.1153	2.49678e-05	0.219581	-0.15569	0.000516086	0.278086	-0.0971851	4.11358e-05	0.253908	-0.121363	0.00113712	0.375271
Haloperidol DMP	cg05417162		intergenic region	island	89959854	15	0.767412	0.121902	2.55899e-05	0.760547	0.115037	7.45303e-06	0.725145	0.0796342	0.00170965	0.743738	0.0982272	0.000316864	0.64551
Haloperidol DMP	cg07168837	PRDM16	gene body	shore	3037275	1	0.6153	0.143474	2.59468e-05	0.582635	0.110808	0.00055322	0.541573	0.0697464	0.00292755	0.539196	0.0673697	0.000569028	0.471827
Haloperidol DMP	cg10182869	TMEM196	TSS1500	shore	19813525	7	0.632171	0.142638	2.59509e-05	0.603963	0.11443	8.44646e-05	0.571111	0.0815776	0.000262045	0.595522	0.105989	2.36982e-06	0.489533
Haloperidol DMP	cg13418632	AP3B2	gene body	opensea	83332594	15	0.876469	0.123938	2.65546e-05	0.866379	0.113849	0.000100217	0.846404	0.093874	0.000104713	0.857138	0.104608	3.76907e-06	0.75253
Haloperidol DMP	cg20296532	SCTR	TSS1500	shore	120282272	2	0.679778	0.128026	2.66967e-05	0.671588	0.119835	7.9884e-06	0.62479	0.073037	0.00267976	0.654858	0.103105	9.53508e-05	0.551753
Haloperidol DMP	cg05002041	DCTN5	5'UTR	island	23652837	16	0.0880048	-0.111929	2.70015e-05	0.076474	-0.12346	6.52955e-05	0.109889	-0.0900446	0.00067727	0.0933864	-0.106547	6.91388e-05	0.199934
Haloperidol DMP	cg13868216	BAIAP2L2	gene body	island	38484884	22	0.76832	0.173559	3.07234e-05	0.73059	0.135829	0.000111658	0.693763	0.0990016	0.000811202	0.703526	0.108764	0.000880482	0.594761
Haloperidol DMP	cg04392488	TP73	gene body	opensea	3644226	1	0.887446	0.104063	3.18967e-05	0.883713	0.10033	1.82526e-05	0.871706	0.0883233	2.82571e-05	0.892581	0.109198	1.28285e-05	0.783383
Haloperidol DMP	cg14714364	TH	gene body	shelf	2191606	11	0.854573	0.122556	3.24831e-05	0.850792	0.118774	3.10691e-05	0.820225	0.0882069	0.000209199	0.848901	0.116884	7.80262e-05	0.732018
Haloperidol DMP	cg18099850	TNFRSF10D	3'UTR	opensea	22993352	8	0.888757	0.101731	3.27119e-05	0.901775	0.114749	4.04815e-06	0.891558	0.104532	2.00277e-05	0.876758	0.0897322	0.000397537	0.787026
Haloperidol DMP	cg15633375	CDC34	TSS1500	island	531368	19	0.0895746	-0.105853	3.3456e-05	0.0849385	-0.110489	1.9851e-05	0.107019	-0.0884083	0.000141751	0.106331	-0.0890962	0.000135648	0.195427
Haloperidol DMP	cg09592219		intergenic region	shelf	47997690	11	0.892617	0.109256	3.42661e-05	0.904247	0.120886	3.42974e-06	0.854161	0.0708003	0.0133974	0.836199	0.0528377	0.000183502	0.783361
Haloperidol DMP	cg24124798	ZNF814	1stExon	island	58400275	19	0.208331	-0.12906	3.52294e-05	0.179398	-0.157992	9.50537e-05	0.239358	-0.0980326	0.000426217	0.211202	-0.126188	0.000251533	0.337391
Haloperidol DMP	cg14833891		intergenic region	opensea	45188085	7	0.575187	0.131094	3.63319e-05	0.564892	0.120798	0.000288806	0.501581	0.0574873	6.09003e-05	0.55585	0.111756	2.60143e-06	0.444094
Haloperidol DMP	cg15863552	ST14	gene body	island	130059678	11	0.855551	0.109201	3.67121e-05	0.861645	0.115295	3.36536e-05	0.84216	0.0958098	7.38713e-05	0.865253	0.118903	3.27885e-05	0.74635
Haloperidol DMP	cg18933620		intergenic region	island	77410184	18	0.209434	-0.132118	3.74086e-05	0.240628	-0.100924	0.00129001	0.274839	-0.066713	0.000590708	0.266679	-0.0748725	0.00015	0.341552
Haloperidol DMP	cg25845326	MRGPRE	gene body	shelf	3249789	11	0.679985	0.107291	3.8577e-05	0.701778	0.129085	9.34684e-05	0.650813	0.07812	0.000508803	0.670611	0.097918	0.000948762	0.572693
Haloperidol DMP	cg15623249	GRIN2D	TSS1500	island	48896947	19	0.056134	-0.109365	4.08199e-05	0.0585982	-0.106901	7.53479e-05	0.0776896	-0.0878092	5.59546e-05	0.0690032	-0.0964955	0.000205016	0.165499
Haloperidol DMP	cg13455623	DOK7	gene body	opensea	3480656	4	0.849643	0.126289	4.13105e-05	0.833321	0.109967	0.000869336	0.794066	0.0707128	0.000382635	0.82816	0.104806	5.15061e-05	0.723353
Haloperidol DMP	cg02756655		intergenic region	island	65663632	2	0.0234621	-0.121108	4.21832e-05	0.0219746	-0.122596	0.000258086	0.0644334	-0.080137	0.000490111	0.0297852	-0.114785	5.90351e-06	0.14457
Haloperidol DMP	cg03741566		intergenic region	shore	64346779	6	0.141735	-0.101811	4.2825e-05	0.122414	-0.121131	5.8887e-05	0.157029	-0.0865164	4.43491e-05	0.113225	-0.13032	2.58333e-06	0.243545
Haloperidol DMP	cg02349416	MYOM2	gene body	shore	2004488	8	0.749036	0.150904	4.3242e-05	0.704729	0.106598	8.02132e-05	0.690792	0.0926604	0.000107246	0.723525	0.125393	4.85029e-05	0.598132
Haloperidol DMP	cg26258213		intergenic region	opensea	127220321	10	0.893683	0.151358	4.42882e-05	0.863057	0.120732	1.30716e-05	0.843835	0.10151	0.000842464	0.830895	0.0885695	0.025211	0.742325
Haloperidol DMP	cg26973414		intergenic region	shelf	169290629	6	0.753042	0.126357	4.50199e-05	0.729951	0.103265	0.000193038	0.693955	0.0672687	0.0242635	0.71433	0.0876441	0.000493854	0.626686
Haloperidol DMP	cg01990695		intergenic region	opensea	168416740	6	0.755257	0.117265	4.57457e-05	0.746599	0.108607	9.21562e-06	0.694793	0.0568008	0.0256317	0.739597	0.101605	4.60547e-05	0.637992
Haloperidol DMP	cg14753321	RGS14	5'UTR	opensea	176784914	5	0.647667	0.127759	4.6967e-05	0.627644	0.107736	2.62463e-05	0.593284	0.0733761	0.0378777	0.640535	0.120627	1.21475e-06	0.519908
Haloperidol DMP	cg12486795	NOS1AP	3'UTR	island	162337320	1	0.771081	0.133315	4.75126e-05	0.760249	0.122483	0.000155497	0.703455	0.0656894	0.00147568	0.76099	0.123224	0.000789453	0.637766
Haloperidol DMP	cg08398691		intergenic region	opensea	131217895	10	0.896563	0.104587	4.81609e-05	0.895395	0.10342	0.000599391	0.860693	0.0687172	0.000615472	0.895614	0.103638	9.93937e-05	0.791976
Haloperidol DMP	cg13397345	WNT9A	gene body	shore	228111975	1	0.894738	0.116879	4.87697e-05	0.890189	0.11233	0.000235951	0.862851	0.0849921	0.000380661	0.897859	0.12	7.90577e-05	0.777859
Haloperidol DMP	cg20235510	ZNF311	gene body	opensea	28968251	6	0.814221	0.120553	5.03918e-05	0.817447	0.123778	5.90569e-05	0.781596	0.0879275	0.00162074	0.828532	0.134864	5.06981e-05	0.693669
Haloperidol DMP	cg23369632	DST	gene body	opensea	56438637	6	0.128401	-0.153491	5.04156e-05	0.178041	-0.10385	0.000303849	0.217506	-0.0643852	0.0183709	0.203572	-0.0783192	0.000818739	0.281892
Haloperidol DMP	cg02539829	PGAP1	gene body	shelf	197787991	2	0.76321	-0.169363	5.20469e-05	0.779049	-0.153524	0.0138655	0.838682	-0.0938915	0.000656821	0.802237	-0.130336	0.0106413	0.932573
Haloperidol DMP	cg25820728		intergenic region	shelf	1684706	7	0.613296	0.123996	5.37032e-05	0.605897	0.116597	0.000651158	0.536585	0.0472847	0.00789485	0.591778	0.102478	6.47041e-05	0.489301
Haloperidol DMP	cg06418721	ZFP41	5'UTR	shore	144330593	8	0.900484	0.107482	5.57264e-05	0.900859	0.107858	7.0249e-05	0.890338	0.0973364	0.000127392	0.887881	0.0948797	0.00015262	0.793002
Haloperidol DMP	cg06804921	SLC6A5	TSS200	shore	20620854	11	0.782688	0.142241	5.63506e-05	0.76829	0.127843	3.97933e-05	0.700031	0.0595842	0.00614261	0.742854	0.102407	7.43246e-05	0.640447
Haloperidol DMP	cg01403660	TPCN2	gene body	shore	68851641	11	0.85119	0.144525	5.66119e-05	0.818835	0.11217	0.00157465	0.759476	0.0528109	0.00407347	0.780172	0.0735074	0.0192201	0.706665
Haloperidol DMP	cg21221598	RIMBP2	gene body	opensea	130914318	12	0.755261	0.156706	5.73895e-05	0.700753	0.102198	0.00318543	0.65519	0.0566358	0.00811371	0.731913	0.133358	0.000790796	0.598554
Haloperidol DMP	cg06097659	TNFRSF18	5'UTR	island	1141991	1	0.141357	-0.142849	5.85613e-05	0.151479	-0.132726	1.27262e-05	0.198525	-0.0856812	0.000318278	0.173019	-0.111187	3.82128e-05	0.284206
Haloperidol DMP	cg14353218	MDGA2	gene body	opensea	48095792	14	0.84185	0.117058	6.10648e-05	0.865886	0.141094	0.00109855	0.834433	0.10964	7.51033e-05	0.830093	0.1053	0.018491	0.724792
Haloperidol DMP	cg02558476	ZG16B	1stExon	opensea	2880326	16	0.73627	0.155666	6.21545e-05	0.684321	0.103716	6.11241e-05	0.658949	0.078344	0.000551843	0.689853	0.109248	2.79431e-05	0.580605
Haloperidol DMP	cg00355514		intergenic region	island	24914782	13	0.847568	0.110668	6.55437e-05	0.837189	0.100288	0.000631435	0.81833	0.0814299	0.00088279	0.824248	0.0873472	0.00240096	0.7369
Haloperidol DMP	cg18445088	CACNA1I	gene body	island	40081812	22	0.732962	0.130219	6.63451e-05	0.713984	0.111241	0.000139702	0.680473	0.0777303	0.000773692	0.712349	0.109605	0.000401246	0.602743
Haloperidol DMP	cg05041477	MAPK15	gene body	shore	144803227	8	0.907368	0.101918	6.9825e-05	0.919307	0.113858	7.91141e-06	0.896655	0.0912058	7.16716e-05	0.90762	0.102171	4.36537e-05	0.805449
Haloperidol DMP	cg23206032	PAX2	3'UTR	island	102587844	10	0.0543592	-0.119883	7.42583e-05	0.0672227	-0.107019	0.000719738	0.0749716	-0.0992704	0.000495341	0.0893267	-0.0849153	0.000709058	0.174242
Haloperidol DMP	cg06807993	MIR657	TSS1500	shelf	79099785	17	0.659566	0.146701	7.46351e-05	0.630224	0.117358	3.18155e-05	0.584435	0.0715688	0.016895	0.628188	0.115322	7.88912e-05	0.512866
Haloperidol DMP	cg15068132	CHPT1	gene body	shore	102092402	12	0.0221469	-0.147901	7.47466e-05	0.0334165	-0.136631	0.000116298	0.0722368	-0.0978111	0.000325575	0.056301	-0.113747	0.00219228	0.170048
Haloperidol DMP	cg21272465	LOC151174	gene body	island	239140296	2	0.704066	0.139717	7.51669e-05	0.717318	0.152969	8.10116e-05	0.628991	0.0646424	0.00257924	0.703	0.138651	0.000471602	0.564348
Haloperidol DMP	cg05998816	PCNT	gene body	shelf	47859926	21	0.861667	0.10493	7.72382e-05	0.860931	0.104193	0.000457118	0.848618	0.0918799	0.000281426	0.868772	0.112035	9.61616e-05	0.756738
Haloperidol DMP	cg14903612	LOC283050	gene body	opensea	80811883	10	0.714799	0.151444	7.84997e-05	0.684764	0.12141	1.24033e-05	0.640914	0.0775594	0.00284996	0.670505	0.107151	0.000189746	0.563354
Haloperidol DMP	cg15815375	RRBP1	3'UTR	shore	17594530	20	0.917609	0.10322	7.90583e-05	0.926994	0.112605	0.00024372	0.90329	0.0889015	1.94571e-05	0.921804	0.107415	0.000482778	0.814389
Haloperidol DMP	cg06743811	NDN	1stExon	shore	23931451	15	0.288386	-0.128652	7.92512e-05	0.286601	-0.130437	0.000332104	0.326643	-0.0903954	0.00060189	0.27785	-0.139188	1.53263e-05	0.417038
Haloperidol DMP	cg27418164	ZC3H4	gene body	island	47614620	19	0.0659653	-0.126062	8.20337e-05	0.0608622	-0.131165	6.69893e-05	0.130013	-0.062014	0.00349563	0.100544	-0.0914833	0.000297307	0.192027
Haloperidol DMP	cg24124443	BTBD11	TSS1500	island	107711648	12	0.177994	-0.109763	8.32865e-05	0.186413	-0.101344	2.05269e-05	0.220701	-0.0670565	0.000223768	0.169012	-0.118745	0.000324323	0.287757
Haloperidol DMP	cg01418162	NFASC	5'UTR	opensea	204891567	1	0.867768	0.125371	8.33669e-05	0.851705	0.109308	0.00150732	0.838078	0.0956813	0.000441681	0.857692	0.115295	0.000210688	0.742397
Haloperidol DMP	cg05924171		intergenic region	opensea	67471737	11	0.669112	0.133354	8.56974e-05	0.640052	0.104293	0.00200341	0.554274	0.0185156	0.179457	0.637638	0.101879	0.000283269	0.535759
Haloperidol DMP	cg16524733	TAGLN	5'UTR	opensea	117070046	11	0.732139	0.159277	8.70643e-05	0.706577	0.133716	0.000110494	0.666455	0.0935934	0.00447075	0.68018	0.107318	0.000539598	0.572861
Haloperidol DMP	cg19409163		intergenic region	opensea	140303164	6	0.289846	-0.100863	8.83703e-05	0.280926	-0.109784	0.0135201	0.34123	-0.0494795	0.063775	0.334406	-0.0563037	0.0294291	0.390709
Haloperidol DMP	cg17391518	ZBTB45	gene body	island	59028285	19	0.899232	0.104244	8.91793e-05	0.912561	0.117573	0.000293849	0.88048	0.0854923	0.00259653	0.900374	0.105386	0.000111859	0.794988
Haloperidol DMP	cg01784265		intergenic region	opensea	25080650	4	0.187031	-0.102135	8.97323e-05	0.165915	-0.123252	0.00842271	0.2011	-0.0880668	0.000330621	0.154573	-0.134594	0.000421894	0.289166
Haloperidol DMP	cg21511976	DACT2	gene body	island	168708497	6	0.855937	0.119702	9.21987e-05	0.863928	0.127693	0.000227775	0.797479	0.061244	0.00318458	0.831085	0.0948503	0.000339606	0.736235
Haloperidol DMP	cg06937491	LRTM2	gene body	opensea	1943722	12	0.897734	0.104487	9.5686e-05	0.900318	0.10707	0.000133865	0.8718	0.0785528	0.000931237	0.890873	0.0976259	0.00089385	0.793247
Haloperidol DMP	cg24842815		intergenic region	opensea	581753	8	0.866591	0.103306	9.6717e-05	0.871904	0.10862	0.00163882	0.834552	0.0712671	0.0113302	0.828249	0.064964	0.0194239	0.763285
Haloperidol DMP	cg14803350	PWWP2A	1stExon	island	159545855	5	0.104918	-0.112891	9.71155e-05	0.0912197	-0.12659	1.78533e-05	0.143329	-0.0744811	0.00680256	0.0988976	-0.118912	9.17303e-05	0.21781
Haloperidol DMP	cg02097203	KCNQ1	gene body	opensea	2548282	11	0.75027	0.145195	9.71172e-05	0.748739	0.143664	9.20355e-06	0.691171	0.0860958	0.00023733	0.721095	0.11602	0.00134887	0.605075
Haloperidol DMP	cg22718169	MORN1	gene body	shore	2264352	1	0.670934	0.151677	9.87389e-05	0.643088	0.123831	0.00357133	0.564681	0.0454239	0.0152659	0.632967	0.11371	0.000610927	0.519257
Haloperidol DMP	cg07843568	MIDN	gene body	island	1254066	19	0.864023	0.106867	9.88955e-05	0.875584	0.118429	0.000312592	0.847966	0.0908101	9.96334e-05	0.874536	0.11738	0.000147874	0.757156
Haloperidol DMP	cg07953307	LAT	gene body	opensea	29000920	16	0.866527	0.104521	9.90338e-05	0.887806	0.1258	0.000499472	0.858338	0.0963322	0.000146154	0.905734	0.143729	4.43298e-05	0.762006
Haloperidol DMP	cg15043723	GATA3	gene body	opensea	8106006	10	0.230738	-0.100665	0.000103037	0.214595	-0.116808	0.000147731	0.249083	-0.0823205	0.000625047	0.231006	-0.100397	6.49881e-05	0.331403
Haloperidol DMP	cg17515767	ADPRHL1	gene body	shore	114087521	13	0.755271	0.106027	0.000105241	0.758584	0.10934	0.000606039	0.709345	0.0601005	0.00103678	0.735061	0.0858171	0.000271718	0.649244
Haloperidol DMP	cg08464831		intergenic region	opensea	5951274	16	0.78531	0.156791	0.000107506	0.775525	0.147005	0.00168299	0.724923	0.0964034	0.000404686	0.805075	0.176555	1.84169e-05	0.628519
Haloperidol DMP	cg08613597	GNAO1	TSS1500	shore	56224627	16	0.1463	-0.102087	0.000112257	0.146957	-0.101429	0.0002271	0.170844	-0.0775429	0.00173176	0.155478	-0.0929085	0.000709335	0.248387
Haloperidol DMP	cg13613044		intergenic region	opensea	137122886	9	0.563138	0.138167	0.000113193	0.540865	0.115895	1.89e-05	0.467825	0.0428549	0.00253902	0.515393	0.0904228	0.0001537	0.424971
Haloperidol DMP	cg00217859	NOB1	TSS1500	shore	69789140	16	0.046366	-0.123833	0.000118986	0.035212	-0.134987	5.0638e-06	0.0574021	-0.112797	0.000102068	0.0888178	-0.0813815	0.0246299	0.170199
Haloperidol DMP	cg18492257		intergenic region	opensea	2548901	8	0.723143	0.120993	0.000120155	0.716715	0.114565	0.000312617	0.698877	0.0967268	0.0027529	0.721013	0.118863	0.000153103	0.60215
Haloperidol DMP	cg08387835		intergenic region	shore	1094502	8	0.720786	0.104762	0.000120846	0.728536	0.112513	0.000197966	0.685092	0.0690688	0.00107135	0.708425	0.0924013	0.00806723	0.616023
Haloperidol DMP	cg15055187	DHX16	gene body	opensea	30633386	6	0.802445	0.119471	0.000122772	0.821012	0.138037	8.33049e-05	0.776953	0.0939793	0.000769216	0.824357	0.141383	4.68654e-05	0.682974
Haloperidol DMP	cg12006118		intergenic region	opensea	9479947	4	0.075121	-0.109322	0.000123628	0.0762288	-0.108214	0.000538582	0.0880772	-0.096366	0.000750541	0.0859299	-0.0985133	2.20302e-05	0.184443
Haloperidol DMP	cg11564601		intergenic region	opensea	30592435	22	0.702505	0.228918	0.000128736	0.595272	0.121686	0.00666171	0.536025	0.062439	0.0721645	0.597255	0.123669	0.00411551	0.473586
Haloperidol DMP	cg14499959	DAXX	gene body	island	33288773	6	0.76122	0.143051	0.000134047	0.724016	0.105847	0.00275142	0.709515	0.0913461	0.000779223	0.735391	0.117223	8.65418e-05	0.618169
Haloperidol DMP	cg02885519		intergenic region	island	134955530	10	0.798337	0.17896	0.00013711	0.782951	0.163573	0.000570851	0.719106	0.0997285	0.000958581	0.757016	0.137638	0.000720506	0.619378
Haloperidol DMP	cg06928982	STK40	TSS200	island	36851566	1	0.179279	-0.115099	0.000139166	0.166511	-0.127867	2.78758e-06	0.220446	-0.0739317	0.00367201	0.175494	-0.118884	0.00107001	0.294378
Haloperidol DMP	cg12906108	DNAH10	gene body	opensea	124284083	12	0.891493	0.132128	0.000140322	0.905252	0.145887	0.000251524	0.850629	0.0912633	0.00134561	0.877658	0.118292	0.000834817	0.759365
Haloperidol DMP	cg27313577		intergenic region	shore	157260021	7	0.617379	0.154671	0.000140854	0.571531	0.108822	0.00617951	0.542048	0.0793394	0.00597735	0.548185	0.0854764	0.0135633	0.462708
Haloperidol DMP	cg23884690	MCF2L	gene body	shore	113678926	13	0.780143	0.124544	0.000145802	0.756194	0.100595	0.000534259	0.729672	0.0740729	0.0058716	0.745582	0.0899823	0.000434952	0.655599
Haloperidol DMP	cg02403239	CACNA1H	gene body	island	1252140	16	0.871797	0.112055	0.000147663	0.867504	0.107762	0.000932018	0.839996	0.0802537	0.000820998	0.861995	0.102254	0.000540909	0.759742
Haloperidol DMP	cg07636117		intergenic region	island	237072957	2	0.135124	-0.106137	0.0001516	0.140789	-0.100472	0.000135386	0.155653	-0.0856088	0.00130886	0.142304	-0.0989574	0.000328962	0.241261
Haloperidol DMP	cg07558006	TAAR8	1stExon	opensea	132874263	6	0.0108614	-0.109565	0.000158935	0.0106256	-0.109801	0.000196927	0.0295055	-0.090921	0.000781265	0.0116275	-0.108799	0.000167877	0.120426
Haloperidol DMP	cg01382860	TRPM4	gene body	island	49700021	19	0.849108	0.121284	0.000161023	0.838949	0.111124	0.00198808	0.823547	0.095722	0.000414847	0.847611	0.119787	0.00101655	0.727825
Haloperidol DMP	cg22016770	GHR	5'UTR	opensea	42468779	5	0.161134	-0.109299	0.000161654	0.162229	-0.108203	0.000996924	0.172004	-0.0984284	0.000509856	0.159141	-0.111292	0.000120399	0.270433
Haloperidol DMP	cg06974755	RALGDS	gene body	island	135996931	9	0.253205	-0.146054	0.000206933	0.296547	-0.102712	0.00413402	0.324963	-0.0742958	0.0045024	0.292883	-0.106376	0.000969922	0.399259
Haloperidol DMP	cg25932599	FGFRL1	TSS1500	island	1005201	4	0.207928	-0.171556	0.000217241	0.192147	-0.187337	0.000106101	0.235691	-0.143793	0.00830966	0.20407	-0.175413	0.000108389	0.379484
Haloperidol DMP	cg04362790		intergenic region	opensea	100223811	14	0.633765	0.156304	0.00021821	0.626078	0.148617	3.34503e-05	0.48588	0.00841847	0.644833	0.583461	0.106	0.0004442	0.477461
Haloperidol DMP	cg13896783	CCDC148	TSS1500	island	159313876	2	0.337493	-0.113145	0.00022294	0.252909	-0.197729	0.00012488	0.355369	-0.0952687	0.000937272	0.272112	-0.178526	0.000278434	0.450638
Haloperidol DMP	cg01377268		intergenic region	opensea	239925497	2	0.679045	0.128171	0.000224373	0.653641	0.102767	0.000246755	0.6337	0.0828265	0.000420856	0.655717	0.104844	2.00907e-06	0.550874
Haloperidol DMP	cg17151621	AHSG	TSS1500	opensea	186330067	3	0.346622	0.122928	0.00022876	0.342359	0.118666	4.12131e-06	0.278435	0.0547417	0.000231927	0.304099	0.0804052	7.19977e-05	0.223693
Haloperidol DMP	cg21377881	CACNA1I	gene body	shelf	40064566	22	0.746928	0.113461	0.00023413	0.745479	0.112013	0.000384864	0.712571	0.0791048	0.00121407	0.708272	0.0748055	0.010303	0.633466
Haloperidol DMP	cg08125436		intergenic region	opensea	7855305	16	0.326122	-0.112169	0.00023562	0.312684	-0.125607	0.00196231	0.396748	-0.0415423	0.0123018	0.344523	-0.0937676	0.00281235	0.438291
Haloperidol DMP	cg25495195	DPF3	gene body	island	73359629	14	0.119742	-0.106093	0.000238404	0.119007	-0.106828	0.00125724	0.110833	-0.115003	0.00594325	0.155179	-0.0706559	0.00373071	0.225835
Haloperidol DMP	cg17218154	KIAA0907	TSS1500	shore	155904916	1	0.512041	-0.132409	0.000244746	0.543674	-0.100776	0.00672989	0.575184	-0.0692663	0.00143877	0.573244	-0.071206	0.00296392	0.64445
Haloperidol DMP	cg22388607	PRDM16	gene body	island	3310413	1	0.113031	-0.108788	0.000258824	0.106091	-0.115729	3.82422e-05	0.134041	-0.0877783	0.000342159	0.0981592	-0.123661	3.49512e-05	0.22182
Haloperidol DMP	cg04583813	DIP2C	gene body	opensea	560323	10	0.876578	0.127143	0.000260783	0.862597	0.113162	0.000807535	0.842007	0.0925722	0.00143976	0.851674	0.102239	0.000760863	0.749435
Haloperidol DMP	cg26268636		intergenic region	island	228633664	1	0.450991	0.11546	0.00026243	0.444311	0.10878	6.62947e-05	0.387281	0.0517499	0.0107352	0.401981	0.0664494	0.00136271	0.335531
Haloperidol DMP	cg25266327	KLF2	5'UTR	island	16435660	19	0.0810907	-0.105887	0.000264239	0.0631141	-0.123863	0.000209717	0.094714	-0.0922633	0.000575341	0.0771304	-0.109847	0.000348175	0.186977
Haloperidol DMP	cg16259859	ZBTB8A	1stExon	shore	33005001	1	0.015479	-0.116211	0.000266516	0.0137664	-0.117924	0.000113587	0.0457108	-0.0859797	0.00478431	0.0209812	-0.110709	0.000182888	0.13169
Haloperidol DMP	cg02385739		intergenic region	opensea	112023060	13	0.773411	0.147306	0.000281591	0.745876	0.119771	0.000263974	0.717177	0.0910723	0.00143071	0.749292	0.123187	0.000218824	0.626104
Haloperidol DMP	cg15903666	PRDM16	gene body	island	3342691	1	0.348208	-0.10442	0.000303912	0.344341	-0.108287	9.40086e-07	0.387947	-0.0646806	4.67526e-05	0.322617	-0.130011	0.000570352	0.452628
Haloperidol DMP	cg17510987	FAM108A1	5'UTR	shore	1883657	19	0.655092	0.221353	0.000318343	0.637798	0.204059	0.00037522	0.538516	0.104777	0.00802455	0.625239	0.1915	0.0010384	0.43374
Haloperidol DMP	cg24793746		intergenic region	opensea	1252864	8	0.76733	0.12504	0.000321744	0.746008	0.103718	0.0014866	0.68975	0.0474601	0.0510949	0.711125	0.0688353	0.00346506	0.64229
Haloperidol DMP	cg05970547		intergenic region	opensea	190661634	4	0.859251	0.111064	0.000329056	0.854142	0.105955	0.00180941	0.830479	0.0822923	0.000482453	0.86355	0.115363	0.00010798	0.748187
Haloperidol DMP	cg10513709	BIK	TSS1500	shore	43506327	22	0.337211	-0.152176	0.000333059	0.352558	-0.136829	0.00428976	0.42589	-0.0634962	0.0141928	0.37735	-0.112037	0.00804671	0.489387
Haloperidol DMP	cg05412459		intergenic region	shelf	75908973	12	0.752652	0.105218	0.000338657	0.779748	0.132314	0.000591688	0.738108	0.0906741	0.001232	0.77277	0.125337	0.000125583	0.647434
Haloperidol DMP	cg20687875	TMEM97	gene body	shore	26647213	17	0.073527	-0.112795	0.00034397	0.0769615	-0.10936	0.000206312	0.105731	-0.0805908	0.000489289	0.103564	-0.0827578	0.00080079	0.186322
Haloperidol DMP	cg15517343	NFATC1	gene body	island	77240640	18	0.226213	-0.109162	0.000346327	0.234553	-0.100823	0.00167266	0.248903	-0.0864726	0.00386192	0.233207	-0.102169	0.000615345	0.335376
Haloperidol DMP	cg06697471		intergenic region	opensea	133606998	10	0.645753	0.14723	0.000350453	0.63773	0.139208	0.000788685	0.571546	0.0730238	0.00759839	0.626843	0.12832	0.00110902	0.498523
Haloperidol DMP	cg01025398	PROK2	gene body	shore	71833878	3	0.195738	-0.119048	0.000352424	0.201491	-0.113295	0.00577337	0.262831	-0.0519551	0.00303942	0.24466	-0.0701263	0.0718122	0.314786
Haloperidol DMP	cg14218374	LEMD2	gene body	opensea	33747192	6	0.73556	0.136042	0.000358503	0.721532	0.122014	0.00222495	0.643217	0.0436997	0.110873	0.69614	0.0966223	0.00189898	0.599517
Haloperidol DMP	cg15701612		intergenic region	opensea	130253770	11	0.748866	0.164048	0.000371751	0.691612	0.106794	0.000549299	0.670705	0.085887	0.0112653	0.711146	0.126328	0.0011955	0.584818
Haloperidol DMP	cg07062938	RHBDD1	gene body	opensea	227730817	2	0.73082	0.110755	0.00037245	0.74842	0.128355	0.000770411	0.702624	0.0825587	0.03809	0.740299	0.120234	0.0302695	0.620066
Haloperidol DMP	cg04154138	ZNF677	TSS1500	shore	53758521	19	0.183796	-0.168002	0.000376938	0.189729	-0.162069	0.000997051	NA	NA	NA	0.286173	-0.0656243	0.0101863	0.351798
Haloperidol DMP	cg01207176	MGAT3	3'UTR	shelf	39887895	22	0.753711	0.12425	0.000382725	0.738656	0.109195	0.00587239	0.713939	0.0844772	0.00389447	0.746637	0.117175	0.00058668	0.629461
Haloperidol DMP	cg09236780	MYO16	gene body	opensea	109318432	13	0.734635	0.129698	0.000382978	0.708566	0.103629	0.000195614	0.647466	0.0425292	0.0189991	0.682933	0.0779967	0.0117812	0.604937
Haloperidol DMP	cg00014168	ESPN	gene body	island	6511878	1	0.571569	-0.123046	0.000387947	0.591108	-0.103507	0.000253995	0.663756	-0.030859	0.112906	0.633366	-0.0612482	0.00675442	0.694615
Haloperidol DMP	cg19472956	GFPT2	gene body	shelf	179743769	5	0.879334	0.128134	0.000392249	0.852954	0.101754	0.000327305	0.838969	0.0877683	0.000730063	0.859096	0.107896	0.0002755	0.7512
Haloperidol DMP	cg10651637	SORD	gene body	shore	45315642	15	0.11208	-0.106501	0.000395366	0.080931	-0.13765	0.000189891	0.127957	-0.0906243	0.00436501	0.0939467	-0.124635	0.000741107	0.218581
Haloperidol DMP	cg26477549	CKAP4	TSS1500	shore	106642937	12	0.770911	0.135387	0.000395956	0.771545	0.13602	0.00229069	0.735074	0.0995491	0.000287509	0.760865	0.12534	0.00053862	0.635524
Haloperidol DMP	cg27578734		intergenic region	shore	132972609	12	0.152089	-0.10228	0.000414263	0.140493	-0.113876	0.000251829	0.172832	-0.0815367	0.00100047	0.166181	-0.0881874	0.00591338	0.254369
Haloperidol DMP	cg13718185	RHOBTB2	3'UTR	opensea	22877275	8	0.851122	0.103473	0.000415289	0.863362	0.115713	0.000831129	0.830953	0.0833048	0.00190092	0.863587	0.115938	0.000106191	0.747649
Haloperidol DMP	cg07350421		intergenic region	shelf	58117687	8	0.748672	0.105046	0.000424247	0.77733	0.133705	0.000330864	0.740359	0.0967335	0.000397384	0.752732	0.109107	8.72291e-05	0.643626
Haloperidol DMP	cg13775050	CARD16	TSS200	opensea	104916075	11	0.857903	0.118195	0.000435175	0.865079	0.125371	0.000227119	0.802155	0.0624462	0.00505244	0.823534	0.0838252	0.00158618	0.739708
Haloperidol DMP	cg03119897	NFASC	gene body	shelf	204948629	1	0.864374	0.112432	0.000450373	0.867873	0.115931	0.003249	0.805571	0.053629	0.0196401	0.843775	0.0918329	0.000765038	0.751942
Haloperidol DMP	cg09705759		intergenic region	opensea	140555532	4	0.898899	0.102826	0.000451787	0.910541	0.114468	5.61761e-08	0.895053	0.0989804	2.99275e-05	0.903781	0.107709	7.13602e-05	0.796072
Haloperidol DMP	cg02740308		intergenic region	shore	132414348	2	0.610203	0.10419	0.000454301	0.638985	0.132971	1.3099e-05	0.600206	0.0941926	0.00059639	0.632976	0.126963	4.37726e-05	0.506014
Haloperidol DMP	cg10715092	MIR663	TSS1500	shore	26190354	20	0.155503	-0.106212	0.000469099	0.147132	-0.114583	0.000117928	0.174354	-0.0873607	0.000159627	0.159999	-0.101716	0.00189445	0.261715
Haloperidol DMP	cg26347359	PHF17	gene body	opensea	129759716	4	0.795477	-0.133568	0.000469546	0.801995	-0.12705	0.00478931	0.832606	-0.0964393	0.0135282	0.773205	-0.15584	0.000166136	0.929045
Haloperidol DMP	cg21401095	PRDM16	gene body	shelf	3078839	1	0.634575	0.188324	0.000479449	0.573352	0.127101	0.00203547	0.5019	0.0556493	0.150796	0.561138	0.114887	0.00257895	0.446251
Haloperidol DMP	cg01024303		intergenic region	opensea	149735729	7	0.135563	-0.10069	0.000487531	0.106604	-0.129649	0.00029342	0.163577	-0.0726757	0.0107457	0.131533	-0.10472	0.000590545	0.236253
Haloperidol DMP	cg00874558	MYOM2	gene body	opensea	2021720	8	0.739702	0.107648	0.000493887	0.736935	0.104882	0.000358544	0.703115	0.0710613	0.00420384	0.707905	0.0758513	0.005746	0.632054
Haloperidol DMP	cg13368198	LOC145845	gene body	shore	37170816	15	0.72961	-0.15933	0.000522423	0.7247	-0.16424	0.0110103	0.76888	-0.120061	0.00094404	0.805589	-0.0833511	0.000467677	0.88894
Haloperidol DMP	cg19988482		intergenic region	opensea	394572	2	0.715073	0.113932	0.000527439	0.716044	0.114902	0.00253285	0.685906	0.0847647	0.0123294	0.721975	0.120834	0.000300507	0.601142
Haloperidol DMP	cg09829636	ANKRD9	TSS1500	shore	102976856	14	0.602053	0.103584	0.00053655	0.599133	0.100664	0.000133483	0.562751	0.0642825	0.00161208	0.564753	0.0662838	0.00412103	0.498469
Haloperidol DMP	cg08546107	TMEM132D	gene body	opensea	129636016	12	0.737432	0.125861	0.000550617	0.727733	0.116162	0.000250868	0.704739	0.093168	0.00205744	0.718106	0.106535	0.00451693	0.611571
Haloperidol DMP	cg16102063	PPP3CC	TSS1500	island	22298240	8	0.097434	-0.122805	0.000568922	0.0934187	-0.126821	0.000587016	0.146679	-0.073561	0.00168355	0.093189	-0.12705	0.0007656	0.22024
Haloperidol DMP	cg15278374	GPR133	gene body	shelf	131576088	12	0.66948	0.145957	0.000574291	0.640041	0.116517	0.00153692	0.556762	0.0332388	0.285904	0.646672	0.123149	0.000941391	0.523523
Haloperidol DMP	cg08564527	FAM65A	5'UTR	island	67571988	16	0.00963991	-0.115127	0.000615648	0.0182053	-0.106562	0.00123575	0.0305415	-0.0942254	0.0093757	0.0203369	-0.10443	0.00171274	0.124767
Haloperidol DMP	cg23719516		intergenic region	shelf	102870456	2	0.116544	-0.108175	0.000630396	0.11448	-0.110239	2.20362e-05	0.195451	-0.0292682	0.0100615	0.145849	-0.0788695	0.00110721	0.224719
Haloperidol DMP	cg00951395	KIAA1383	1stExon	shore	232941775	1	0.751633	0.114182	0.000632865	0.76567	0.128218	0.000110519	0.733097	0.0956448	0.000390457	0.749112	0.11166	0.000781506	0.637452
Haloperidol DMP	cg25072962	MS4A15	5'UTR	opensea	60524575	11	0.171229	-0.128947	0.000636337	0.138553	-0.161624	1.49039e-05	0.213428	-0.0867491	0.0248194	0.159039	-0.141138	6.8704e-05	0.300177
Haloperidol DMP	cg22843395	TRAPPC6B	TSS200	shore	39639820	14	0.276219	-0.120885	0.000644741	0.264767	-0.132338	0.0106545	0.319105	-0.0779996	0.00091917	0.252248	-0.144857	2.33365e-05	0.397105
Haloperidol DMP	cg03601617		intergenic region	opensea	71337660	6	0.850488	0.109549	0.000648499	0.841899	0.100959	6.38891e-05	0.81583	0.0748907	0.00026832	0.833356	0.0924172	0.000328961	0.740939
Haloperidol DMP	cg03395546	ADCK4	1stExon	island	41222599	19	0.273715	-0.164682	0.000672588	0.233871	-0.204527	0.000396921	0.33001	-0.108388	0.0074265	0.244964	-0.193434	0.000280378	0.438398
Haloperidol DMP	cg13894827	RANBP6	gene body	opensea	6013624	9	0.845222	0.103569	0.000678182	0.844797	0.103144	0.000199749	0.839356	0.0977031	0.000520731	0.853971	0.112318	0.000215176	0.741653
Haloperidol DMP	cg00622658	RP1L1	gene body	island	10469796	8	0.825259	0.116167	0.000687974	0.82142	0.112329	0.000586151	0.792485	0.083394	0.00216682	0.822493	0.113401	0.000588906	0.709091
Haloperidol DMP	cg12258785	THRB	TSS1500	island	24537407	3	0.672727	0.122847	0.000690871	0.670757	0.120878	0.00059617	0.646228	0.0963484	0.000553369	0.646356	0.096476	0.000661439	0.549879
Haloperidol DMP	cg06506863		intergenic region	opensea	150896449	7	0.854424	0.116076	0.000693697	0.884963	0.146614	0.000106789	0.819373	0.0810253	0.00114998	0.867041	0.128693	0.000286668	0.738348
Haloperidol DMP	cg19643035	TMED9	gene body	shelf	177022360	5	0.933331	0.111767	0.000709009	0.929382	0.107818	0.000560151	0.916351	0.0947868	0.000895083	0.9271	0.105536	0.000603935	0.821564
Haloperidol DMP	cg20901167		intergenic region	opensea	132946255	12	0.359705	-0.149144	0.000715639	0.338792	-0.170057	0.000364435	0.406064	-0.102785	0.00819871	0.347512	-0.161337	0.00188565	0.508849
Haloperidol DMP	cg19878479	LMTK3	gene body	shore	49015582	19	0.348344	-0.148296	0.000719871	0.394799	-0.101841	0.00252722	0.426121	-0.0705189	0.0131376	0.416981	-0.0796594	0.0475593	0.49664
Haloperidol DMP	cg17213381	AGPAT1	5'UTR	opensea	32139504	6	0.766011	-0.144337	0.000721288	0.767375	-0.142973	0.00548862	0.744483	-0.165865	0.00466353	0.819793	-0.0905553	0.00618147	0.910348
Haloperidol DMP	cg05696584		intergenic region	opensea	71146779	5	0.685073	0.101549	0.000725413	0.689112	0.105588	0.000455215	0.659979	0.0764555	0.0008523	0.688783	0.105259	0.000333246	0.583524
Haloperidol DMP	cg08695773		intergenic region	island	21834090	13	0.876312	0.112288	0.000747828	0.876255	0.112231	0.00045751	0.862773	0.0987489	0.00065359	0.859448	0.0954239	0.00052472	0.764024
Haloperidol DMP	cg06115388		intergenic region	opensea	70289855	11	0.862646	0.108017	0.000822864	0.884431	0.129802	0.000309393	0.849202	0.0945729	0.00126644	0.864537	0.109908	0.00083844	0.754629
Haloperidol DMP	cg10754395	PTPRN2	gene body	shore	158109694	7	0.573082	0.16339	0.000826744	0.578754	0.169062	0.000815637	0.477862	0.0681699	0.0932763	0.515865	0.106173	0.00774346	0.409692
Haloperidol DMP	cg13465955	LRRC8E	TSS200	island	7953354	19	0.724068	0.120004	0.000863611	0.705106	0.101043	0.00272254	0.666215	0.0621512	0.0314733	0.68065	0.0765865	0.00933391	0.604063
Haloperidol DMP	cg03984758	IGFBP7	gene body	opensea	57944634	4	0.823944	0.111725	0.000871654	0.813187	0.100968	0.00138433	0.794529	0.0823097	0.0034234	0.817322	0.105103	0.00203335	0.712219
Haloperidol DMP	cg07584093	ESR1	5'UTR	shelf	152126180	6	0.448202	-0.180294	0.000900246	0.525773	-0.102723	0.00842689	0.56884	-0.0596554	0.00186347	0.563426	-0.0650698	0.00643128	0.628496
Haloperidol DMP	cg16510040	PABPC4	5'UTR	island	40042432	1	0.209925	-0.141944	0.000907692	0.149105	-0.202764	0.000341636	0.247374	-0.104495	0.0670065	0.166779	-0.18509	0.00105928	0.351869
Haloperidol DMP	cg01554453	ENPP1	TSS200	island	132129103	6	0.188232	-0.116141	0.000921148	0.169972	-0.134401	0.00013532	0.205498	-0.0988757	0.00223045	0.171878	-0.132495	0.000142457	0.304373
Haloperidol DMP	cg15640734	SLC9A3	gene body	island	494837	5	0.847068	0.126497	0.000929798	0.821835	0.101264	0.00222166	0.803048	0.0824765	0.00131161	0.817557	0.0969863	0.00069826	0.720571
Haloperidol DMP	cg24041453	CCDC11	1stExon	shore	47792708	18	0.0460869	-0.110636	0.000943275	0.0276527	-0.12907	0.000324937	0.0610415	-0.0956809	0.028054	0.0329866	-0.123736	0.00145401	0.156722
Haloperidol DMP	cg18275228		intergenic region	opensea	106340228	10	0.754449	0.131363	0.000973287	0.774193	0.151107	0.000428596	0.718249	0.0951638	0.00374992	0.75663	0.133544	0.00218137	0.623086
Haloperidol DMP	cg02820958		intergenic region	island	7099040	19	0.0923202	-0.104867	0.00101972	0.0777111	-0.119476	0.000462173	0.0839965	-0.113191	0.000782278	0.115001	-0.0821858	0.00572935	0.197187
Haloperidol DMP	cg18720326	ADAMTS2	gene body	opensea	178712084	5	0.320428	-0.130984	0.00102426	0.341546	-0.109867	1.65755e-05	0.413099	-0.0383137	0.0319705	0.373576	-0.0778368	0.000129749	0.451413
Haloperidol DMP	cg19456996	GABBR1	5'UTR	island	29600642	6	0.0906017	-0.102342	0.00102702	0.0785176	-0.114427	2.20903e-06	0.115552	-0.0773923	0.000169626	0.0728285	-0.120116	2.50419e-06	0.192944
Haloperidol DMP	cg25050951	TJP1	TSS1500	island	30115147	15	0.199386	-0.101428	0.00103516	0.196091	-0.104722	0.00284208	0.222638	-0.0781752	0.00664553	0.200095	-0.100718	0.00140409	0.300813
Haloperidol DMP	cg00028678	ARHGEF4	TSS200	shore	131674175	2	0.674905	0.118228	0.00106655	0.657363	0.100686	0.000582801	0.615323	0.0586457	0.0112609	0.64222	0.0855432	0.00666899	0.556677
Haloperidol DMP	cg18564928		intergenic region	opensea	11790559	8	0.776312	-0.137606	0.0011356	0.765809	-0.14811	0.000235939	0.820903	-0.0930153	0.00278235	0.7852	-0.128718	9.21293e-05	0.913919
Haloperidol DMP	cg14640051	OR10C1	1stExon	opensea	29408447	6	0.589531	0.132469	0.0011366	0.609409	0.152347	0.000576762	0.594491	0.137429	0.00571459	0.628545	0.171483	2.35876e-05	0.457062
Haloperidol DMP	cg25003666		intergenic region	opensea	146129420	3	0.146818	-0.119366	0.00113965	0.112214	-0.153969	1.33835e-05	0.166201	-0.0999821	0.000235584	0.140533	-0.12565	3.05944e-05	0.266183
Haloperidol DMP	cg23094903		intergenic region	opensea	47016653	8	0.353985	-0.137704	0.0011631	0.381103	-0.110586	0.00968879	0.421475	-0.0702136	0.0234598	0.379882	-0.111807	0.00564747	0.491689
Haloperidol DMP	cg09166519		intergenic region	island	103344414	12	0.377953	0.100975	0.00118355	0.377247	0.100269	0.00131011	0.312908	0.0359301	0.0787523	0.367354	0.0903766	0.00772747	0.276977
Haloperidol DMP	cg08083251		intergenic region	opensea	23309930	13	0.0425967	-0.100047	0.00126255	0.0345752	-0.108069	0.00066691	0.0484191	-0.0942248	0.00210028	0.0640672	-0.0785767	0.00959173	0.142644
Haloperidol DMP	cg08944086	ADARB2	3'UTR	shore	1229080	10	0.744801	0.102993	0.00126288	0.75342	0.111612	0.000650404	0.715275	0.0734669	0.013498	0.73808	0.0962715	0.00409455	0.641808
Haloperidol DMP	cg14222140	C1orf201	gene body	opensea	24711941	1	0.754625	0.10313	0.00128822	0.779203	0.127709	0.00514727	0.745955	0.0944602	0.00025801	0.771323	0.119829	2.82507e-05	0.651495
Haloperidol DMP	cg03715204	C6orf118	gene body	opensea	165715586	6	0.690214	0.154608	0.00134621	0.667989	0.132383	0.0133744	0.639801	0.104195	0.0605295	0.70196	0.166354	0.0001661	0.535606
Haloperidol DMP	cg22871144		intergenic region	island	835345	19	0.606837	0.117509	0.00138488	0.597263	0.107935	0.00809903	0.558401	0.0690723	0.0110587	0.597099	0.107771	0.0005553	0.489328
Haloperidol DMP	cg04020984	LOC100270746	TSS200	shore	26988150	6	0.1736	-0.110756	0.00139404	0.166515	-0.117841	0.00074668	0.19785	-0.0865061	0.00417693	0.164708	-0.119649	0.000680287	0.284356
Haloperidol DMP	cg26663091		intergenic region	opensea	55406546	16	0.729992	0.161725	0.00145058	0.711083	0.142816	0.00269581	0.663237	0.0949696	0.00777586	0.68523	0.116963	0.00236438	0.568267
Haloperidol DMP	cg24700469		intergenic region	island	132199971	9	0.119315	-0.12074	0.00149675	0.116015	-0.12404	0.00178292	0.128952	-0.111103	0.00658707	0.11966	-0.120395	0.00284466	0.240055
Haloperidol DMP	cg05057720	CLEC14A	1stExon	island	38724675	14	0.149395	-0.145711	0.00152868	0.181637	-0.113469	0.00214763	0.223567	-0.071539	0.0215593	0.169961	-0.125145	0.00535329	0.295106
Haloperidol DMP	cg22922037		intergenic region	opensea	108178448	8	0.530345	0.116524	0.00160391	0.544686	0.130864	5.38558e-05	0.493104	0.0792823	0.00209986	0.515179	0.101358	0.00129134	0.413822
Haloperidol DMP	cg18005896	SMOC2	gene body	opensea	168948135	6	0.699485	0.132849	0.00162818	0.667658	0.101021	0.00800437	0.641124	0.0744875	0.0303115	0.678452	0.111815	0.00407256	0.566637
Haloperidol DMP	cg05753589	PRKCZ	5'UTR	island	2064765	1	0.0138563	-0.102832	0.00164148	0.0166563	-0.100032	0.00364594	0.0353256	-0.0813624	0.0173518	0.0364262	-0.0802618	0.00503885	0.116688
Haloperidol DMP	cg23304023	TACC2	gene body	opensea	123949949	10	0.813274	0.163691	0.00175737	0.794173	0.14459	0.00153778	0.780789	0.131206	0.00645432	0.767807	0.118224	0.00813998	0.649583
Haloperidol DMP	cg21500166	KCNC2	1stExon	island	75603184	12	0.140141	-0.121769	0.0017606	0.106721	-0.155188	0.000312381	0.143749	-0.118161	0.00581396	0.11283	-0.14908	0.000325483	0.26191
Haloperidol DMP	cg12772455		intergenic region	shore	168388643	6	0.777164	0.113331	0.00178556	0.7716	0.107767	0.0107681	0.721683	0.0578494	0.161506	0.717889	0.0540557	0.0662265	0.663833
Haloperidol DMP	cg10544510		intergenic region	opensea	3761226	5	0.52149	0.127707	0.00178716	0.527966	0.134183	0.000782813	0.451722	0.0579393	0.16298	0.532551	0.138768	0.00364021	0.393783
Haloperidol DMP	cg24631102	NPS	gene body	opensea	129349644	10	0.517035	0.190096	0.00188603	0.494933	0.167993	0.00717016	0.456474	0.129535	0.0143889	0.507136	0.180197	0.0121136	0.326939
Haloperidol DMP	cg07515422	SPTBN4	gene body	shelf	40993713	19	0.865678	0.103557	0.00195162	0.879901	0.11778	0.000455024	0.866799	0.104679	0.00133377	0.833835	0.0717152	0.00786434	0.76212
Haloperidol DMP	cg27054887	FHOD1	gene body	shelf	67276940	16	0.829932	-0.105945	0.00196203	0.833324	-0.102553	0.000181351	0.870859	-0.0650181	0.0244313	0.881243	-0.0546343	0.100324	0.935877
Haloperidol DMP	cg21963318	COX4I1	TSS1500	island	85832920	16	0.0505631	-0.131316	0.00199078	0.0597084	-0.12217	0.000205273	0.0648263	-0.117052	0.000684187	0.0860284	-0.0958503	0.000928284	0.181879
Haloperidol DMP	cg13173392		intergenic region	opensea	69245569	11	0.785766	0.126184	0.00199675	0.763139	0.103556	0.00954417	0.7424	0.082817	0.0246983	0.753599	0.0940165	0.00888509	0.659583
Haloperidol DMP	cg20323509	CSMD3	gene body	opensea	114389479	8	0.546974	0.150026	0.00201092	0.568584	0.171636	0.0010178	0.482957	0.0860094	0.00664985	0.542407	0.145459	0.00361084	0.396948
Haloperidol DMP	cg19574017	APH1B	1stExon	island	63569834	15	0.103578	-0.107563	0.00204717	0.103314	-0.107827	0.000107757	0.13196	-0.0791805	0.000349954	0.122067	-0.0890739	0.000352519	0.211141
Haloperidol DMP	cg24280645		intergenic region	island	48636900	17	0.450216	0.120103	0.00206196	0.446179	0.116066	0.00318971	0.398595	0.0684821	0.0228172	0.436591	0.106478	0.0194892	0.330113
Haloperidol DMP	cg06297391	NHLRC4	TSS1500	shore	616827	16	0.559152	-0.154574	0.00216906	0.598571	-0.115155	0.00585787	0.661996	-0.0517301	0.00252672	0.611439	-0.102287	0.00336099	0.713726
Haloperidol DMP	cg10445147	NOD2	gene body	opensea	50744420	16	0.760688	0.120752	0.00217821	0.744905	0.104969	0.00552547	0.720486	0.08055	0.0111612	0.746677	0.106741	0.00806388	0.639936
Haloperidol DMP	cg24181856		intergenic region	shore	113105341	13	0.712746	0.103416	0.00220297	0.733751	0.124422	0.00760225	0.689646	0.0803161	0.00579875	0.679878	0.0705487	0.00495417	0.609329
Haloperidol DMP	cg11109621	CDH9	3'UTR	opensea	26881128	5	0.570084	-0.100897	0.00220614	0.568973	-0.102008	0.00637732	0.643508	-0.0274737	0.412302	0.602283	-0.0686981	0.0102925	0.670981
Haloperidol DMP	cg08478709		intergenic region	island	193776092	3	0.757866	0.109392	0.0022935	0.754946	0.106472	0.00223563	0.695381	0.0469072	0.0553833	0.744813	0.0963392	0.0063096	0.648474
Haloperidol DMP	cg11854729		intergenic region	shelf	164257334	4	0.131546	-0.113385	0.00229556	0.105148	-0.139783	0.000544367	0.13505	-0.10988	0.0208017	0.0806855	-0.164245	0.00216045	0.24493
Haloperidol DMP	cg02359186	DAZAP1	gene body	island	1407997	19	0.187825	-0.140975	0.00231371	0.205573	-0.123227	0.000486138	0.207547	-0.121253	0.00847218	0.194881	-0.133919	0.00874041	0.3288
Haloperidol DMP	cg17390301	POU2AF1	1stExon	opensea	111250093	11	0.826794	0.134961	0.00237011	0.828935	0.137102	0.00191905	0.792479	0.100646	0.0115311	0.813845	0.122012	0.00186069	0.691833
Haloperidol DMP	cg23846712	TBXA2R	TSS1500	shore	3607608	19	0.682982	0.116821	0.00249004	0.721667	0.155507	0.00386742	0.646677	0.080517	0.0100785	0.697918	0.131757	0.010515	0.56616
Haloperidol DMP	cg01388988	LOC284661	TSS200	opensea	4472067	1	0.783132	0.108531	0.00252495	0.789737	0.115136	0.00182383	0.73859	0.0639886	0.0403667	0.792181	0.117579	0.000978464	0.674602
Haloperidol DMP	cg22887484	GPRIN1	TSS1500	shore	176038529	5	0.752633	0.102651	0.00256965	0.758392	0.10841	0.000373367	0.698823	0.048841	0.172991	0.70961	0.0596285	0.0446564	0.649982
Haloperidol DMP	cg26634121	GALNS	gene body	shore	88897219	16	0.69829	0.119409	0.00258332	0.743178	0.164297	0.000801513	0.689058	0.110177	0.0133609	0.767549	0.188668	0.000169241	0.578881
Haloperidol DMP	cg22283959	NR2F2	gene body	shelf	96880782	15	0.515097	-0.143138	0.0026255	0.539486	-0.118749	0.00408172	0.579925	-0.07831	0.000244682	0.56918	-0.0890549	0.0012585	0.658235
Haloperidol DMP	cg07090083	PEBP4	gene body	opensea	22642638	8	0.658771	0.142508	0.00265318	0.628093	0.11183	0.0016425	0.584017	0.0677543	0.0210683	0.631684	0.115421	0.00187533	0.516263
Haloperidol DMP	cg09031522		intergenic region	island	112610918	13	0.137569	-0.11231	0.00265407	0.14353	-0.106349	0.00418509	0.14813	-0.101749	0.00636127	0.153396	-0.0964831	0.0107197	0.24988
Haloperidol DMP	cg24492694	KCNQ1	gene body	shore	2595605	11	0.76375	0.100767	0.00267988	0.774711	0.111729	0.001512	0.746806	0.0838229	0.00798184	0.763621	0.100638	0.00428575	0.662983
Haloperidol DMP	cg09901035	PLEKHG4B	gene body	opensea	143163	5	0.785554	0.105752	0.00278141	0.81314	0.133337	0.00253345	0.792835	0.113033	0.0232436	0.810239	0.130436	0.00122854	0.679803
Haloperidol DMP	cg11879514	ARSG	5'UTR	island	66287032	17	0.266525	0.218493	0.00281594	0.255547	0.207516	0.000595297	0.204005	0.155973	0.0116716	0.239322	0.191291	0.00198454	0.0480315
Haloperidol DMP	cg03350683		intergenic region	opensea	125448105	6	0.0736858	-0.112613	0.00282613	0.0476636	-0.138635	5.12712e-05	0.103238	-0.0830609	0.0181873	0.0408247	-0.145474	1.15823e-05	0.186299
Haloperidol DMP	cg24537836	GALNT6	5'UTR	shelf	51782159	12	0.148584	-0.102317	0.00293952	0.127682	-0.12322	0.00219222	0.192209	-0.0586923	0.00527603	0.163925	-0.0869757	0.000267671	0.250901
Haloperidol DMP	cg22172038	FAM89A	TSS1500	island	231176991	1	0.537235	0.157086	0.00294973	0.556247	0.176097	0.00638187	0.565856	0.185707	0.00857173	0.493033	0.112884	0.0105468	0.380149
Haloperidol DMP	cg00426486		intergenic region	shelf	86605100	16	0.269355	-0.136846	0.0029818	0.277146	-0.129055	0.000512151	0.383773	-0.0224272	0.587789	0.325908	-0.0802922	0.0239343	0.406201
Haloperidol DMP	cg01797371		intergenic region	opensea	195578240	3	0.612197	0.101908	0.00313252	0.620206	0.109916	0.00154043	0.596747	0.086457	0.00447225	0.654465	0.144175	0.00101393	0.51029
Haloperidol DMP	cg23618588	PTPRN2	gene body	shelf	158286570	7	0.595879	0.122627	0.00324619	0.599441	0.126188	0.00600653	0.546897	0.0736446	0.0714222	0.6029	0.129648	0.00272462	0.473252
Haloperidol DMP	cg21652323		intergenic region	opensea	42055105	6	0.787551	-0.136301	0.00326663	0.789388	-0.134464	0.00114768	0.8302	-0.0936516	0.00264928	0.770302	-0.15355	0.00248464	0.923852
Haloperidol DMP	cg09104156		intergenic region	shore	62492679	10	0.779581	0.102237	0.00328585	0.820957	0.143613	0.000150762	0.76883	0.0914862	0.00272823	0.822503	0.145159	0.000407158	0.677344
Haloperidol DMP	cg17664582	DCLK1	gene body	opensea	36570443	13	0.819815	-0.113094	0.00367095	0.813482	-0.119427	0.00179187	0.855358	-0.0775503	0.0144407	0.826764	-0.106145	0.00235584	0.932909
Haloperidol DMP	cg14535828		intergenic region	shelf	71316119	9	0.116475	-0.106247	0.00367409	0.103251	-0.119472	0.00274435	0.160645	-0.0620774	0.00346399	0.162836	-0.0598861	0.0984987	0.222722
Haloperidol DMP	cg13186010	FLJ32810	gene body	shelf	100561626	11	0.450175	-0.21015	0.00367616	0.45276	-0.207565	0.000642421	0.542063	-0.118262	0.022528	0.467885	-0.192439	0.00018842	0.660325
Haloperidol DMP	cg09462089	KLKBL4	TSS1500	opensea	58329456	16	0.8903	0.101966	0.00378181	0.90984	0.121506	0.00112326	0.885259	0.0969246	0.00340146	0.895728	0.107394	0.00267889	0.788334
Haloperidol DMP	cg19999567	C1orf159	gene body	shore	1022900	1	0.707236	0.134753	0.00389852	0.756511	0.184028	0.000334461	0.649821	0.0773377	0.00730814	0.765362	0.192879	3.93244e-05	0.572483
Haloperidol DMP	cg04194840	NDRG4	3'UTR	shelf	58545502	16	0.618486	0.14585	0.00403434	0.63588	0.163244	3.16016e-05	0.484077	0.0114415	0.662155	0.610922	0.138286	0.000169243	0.472636
Haloperidol DMP	cg13298827	PCDHA6	gene body	shore	140243301	5	0.738435	0.10596	0.00439648	0.758358	0.125882	0.00145192	0.710912	0.0784366	0.00996047	0.752871	0.120396	0.0030759	0.632475
Haloperidol DMP	cg09015146	TPRA1	5'UTR	island	127308803	3	0.0292272	-0.108236	0.00458461	0.000676782	-0.136786	3.78611e-06	0.0656903	-0.071773	0.0522815	0.0352972	-0.102166	0.0185816	0.137463
Haloperidol DMP	cg27055156		intergenic region	opensea	151988500	1	0.0282743	-0.122155	0.00459338	0.0183176	-0.132112	0.00345347	0.0378272	-0.112602	0.00665402	0.0214457	-0.128984	0.00384229	0.150429
Haloperidol DMP	cg01120165	HDAC10	TSS1500	island	50690152	22	0.188754	-0.112856	0.00472643	0.184213	-0.117397	0.000201831	0.238929	-0.062681	0.0127953	0.214556	-0.0870541	0.00503125	0.30161
Haloperidol DMP	cg16016583	PTPRN2	gene body	island	158248795	7	0.794069	-0.121195	0.00493898	0.814834	-0.100431	0.0118135	0.857415	-0.0578493	0.125379	0.858651	-0.0566136	0.0124433	0.915264
Haloperidol DMP	cg23248615		intergenic region	opensea	2005709	10	0.730827	0.100344	0.00502632	0.750672	0.120189	0.00174795	0.71849	0.0880059	0.00400806	0.738235	0.107752	0.000678124	0.630484
Haloperidol DMP	cg04881814	CA10	TSS1500	shore	50236572	17	0.0943397	-0.11387	0.00535547	0.0759052	-0.132305	0.00252831	0.115927	-0.0922826	0.0149496	0.077316	-0.130894	0.00160536	0.20821
Haloperidol DMP	cg26053073		intergenic region	island	131455383	8	0.126133	-0.148219	0.00536386	0.109711	-0.164641	0.000193555	0.168386	-0.105966	0.00568247	0.186643	-0.0877093	0.00857647	0.274352
Haloperidol DMP	cg14671488	YES1	5'UTR	island	811809	18	0.0149761	-0.1109	0.00564365	0.0116571	-0.114219	0.006313	0.0566213	-0.0692544	0.131659	0.0154707	-0.110405	0.00568105	0.125876
Haloperidol DMP	cg15969227		intergenic region	opensea	26745279	6	0.352299	-0.110163	0.00603959	0.336536	-0.125926	0.00522292	0.359448	-0.103014	0.0282337	0.312983	-0.149479	0.00288599	0.462462
Haloperidol DMP	cg06296067	PPA1	3'UTR	opensea	71962872	10	0.659092	0.114513	0.00624452	0.651236	0.106656	0.00168836	0.621005	0.0764257	0.00882923	0.624944	0.0803642	0.0251544	0.544579
Haloperidol DMP	cg11270042	C17orf108	5'UTR	shore	26219919	17	0.366551	-0.150707	0.00644017	0.372162	-0.145096	0.00587599	0.419502	-0.0977558	0.0298904	0.384052	-0.133206	0.00831226	0.517258
Haloperidol DMP	cg20254293		intergenic region	shelf	54947518	2	0.750294	0.110432	0.00646728	0.762492	0.12263	0.00980552	0.702898	0.0630369	0.0806597	0.754451	0.11459	0.0150743	0.639862
Haloperidol DMP	cg08965685	B4GALNT3	gene body	opensea	656757	12	0.668086	0.1123	0.00647818	0.666241	0.110454	0.00200876	0.644323	0.0885367	0.000692475	0.642513	0.0867264	0.000127649	0.555786
Haloperidol DMP	cg27383562	TFB1M	gene body	opensea	155584850	6	0.525761	-0.139927	0.00752017	0.490273	-0.175415	0.00023113	NA	NA	NA	0.613091	-0.0525965	0.144356	0.665687
Haloperidol DMP	cg08134877	PPM1B	TSS1500	shore	44394819	2	0.478847	-0.115043	0.00753107	0.486852	-0.107038	0.00441094	0.503918	-0.0899718	0.0092331	0.498413	-0.0954764	0.00684927	0.593889
Haloperidol DMP	cg21648376	CASQ2	5'UTR	opensea	116311395	1	0.866822	0.100974	0.00764295	0.874744	0.108896	0.0010176	0.886608	0.12076	0.000503201	0.856183	0.0903349	0.00265216	0.765848
Haloperidol DMP	cg03028106	CBX6	TSS1500	shore	39269216	22	0.0304499	-0.114189	0.00766424	0.000699544	-0.143939	2.07097e-05	0.0532906	-0.0913484	0.0055813	2e-05	-0.144619	1.87619e-05	0.144639
Haloperidol DMP	cg08969198	RNU12	TSS200	island	43011054	22	0.187589	-0.105884	0.00831749	0.170664	-0.122809	0.00150014	0.191691	-0.101782	0.00967678	0.139492	-0.15398	0.00258305	0.293473
Haloperidol DMP	cg26325723	ACSS1	TSS200	shore	25039792	20	0.122407	-0.128545	0.00853928	0.134584	-0.116367	0.00127466	0.137749	-0.113203	0.00204979	0.152639	-0.0983127	0.0283343	0.250952
Haloperidol DMP	cg16663025	LOC100128675	gene body	shore	35551663	19	0.522912	0.214745	0.00857712	0.521513	0.213346	0.0101426	0.524946	0.216779	0.00861827	0.526295	0.218129	0.00820027	0.308166
Haloperidol DMP	cg02423105	CDH26	gene body	opensea	58586819	20	0.80458	0.102021	0.008737	0.808512	0.105953	0.00721211	0.775547	0.0729879	0.0428464	0.798632	0.0960732	0.020453	0.702559
Haloperidol DMP	cg21400344	LDLRAP1	5'UTR	island	25870172	1	0.145957	-0.109053	0.0089681	0.103269	-0.151741	6.98035e-06	0.167119	-0.087891	0.00072675	0.112997	-0.142013	0.00014245	0.25501
Haloperidol DMP	cg16564534	MRPL11	TSS1500	opensea	66207047	11	0.148587	-0.223639	0.00899669	0.122285	-0.249942	0.00189851	0.205631	-0.166596	0.0109185	0.171905	-0.200322	0.00711935	0.372227
Haloperidol DMP	cg05945661		intergenic region	island	77147651	5	0.0366189	-0.125702	0.00900801	0.0406113	-0.121709	0.00538905	0.0524735	-0.109847	0.0142116	0.0607806	-0.10154	0.00771986	0.162321
Haloperidol DMP	cg19264028	DDR2	5'UTR	opensea	162630153	1	0.755779	-0.142645	0.0093595	0.752296	-0.146128	0.00134557	0.819841	-0.0785833	0.0202302	0.784426	-0.113998	0.0154093	0.898424
Haloperidol DMP	cg01436723	NOX4	gene body	shelf	89220647	11	0.809667	-0.113146	0.00945331	0.768279	-0.154534	0.0061907	0.827837	-0.0949754	0.00278699	0.848976	-0.0738363	0.0228476	0.922813
Haloperidol DMP	cg17384064	LRRC1	gene body	opensea	53760757	6	0.307777	-0.108958	0.00961549	0.292708	-0.124027	0.00247326	0.368375	-0.04836	0.0511441	0.324437	-0.0922981	0.00125284	0.416735
Haloperidol DMP	cg24512097	MAP9	TSS1500	shore	156298332	4	0.194261	-0.124498	0.00973119	0.210906	-0.107853	0.000856273	0.247261	-0.0714978	0.0123631	0.20643	-0.112328	0.0015953	0.318759
Haloperidol DMP	cg12295277	UXS1	3'UTR	opensea	106710120	2	0.755502	-0.174947	0.0097708	0.771703	-0.158746	0.00089803	0.880724	-0.0497254	0.0144188	0.851481	-0.0789683	0.000775552	0.930449
Haloperidol DMP	cg10111599	MAFK	5'UTR	shelf	1573451	7	0.779543	0.109507	0.0101318	0.783965	0.113929	0.00337079	0.749017	0.0789813	0.023894	0.753244	0.0832081	0.0120082	0.670036
Haloperidol DMP	cg14751335		intergenic region	opensea	45618773	6	0.121695	-0.148813	0.0101649	0.153045	-0.117463	0.000417735	0.186788	-0.0837203	0.0152372	0.175433	-0.0950749	0.00341627	0.270508
Haloperidol DMP	cg11924806		intergenic region	shore	41875875	4	0.0407739	-0.131591	0.010415	0.0379636	-0.134401	0.000993657	0.0617644	-0.110601	0.0063381	0.0536296	-0.118735	0.00763373	0.172365
Haloperidol DMP	cg20911986	ETV6	gene body	opensea	11947968	12	0.787212	-0.141687	0.0109649	0.736856	-0.192043	0.00105495	0.837364	-0.0915356	0.00108563	0.795386	-0.133513	0.0286368	0.928899
Haloperidol DMP	cg20193910	USP13	gene body	opensea	179501588	3	0.873652	0.109759	0.0116815	0.887247	0.123354	0.000459454	0.84535	0.0814569	0.0215099	0.903737	0.139843	0.000243798	0.763894
Haloperidol DMP	cg14079243	AGTPBP1	TSS1500	shore	88358062	9	0.865528	0.103313	0.0123988	0.870684	0.108469	0.00294726	0.856427	0.0942132	0.00901798	0.828364	0.0661494	0.152567	0.762214
Haloperidol DMP	cg09382220	GRHL2	gene body	opensea	102544242	8	0.751668	-0.135488	0.0125483	0.747984	-0.139172	0.00818858	0.747507	-0.139649	0.0362865	0.708046	-0.179111	5.08891e-05	0.887156
Risperidone DMP	cg06632207	ATP5G2	TSS1500	shore	54070931	12	0.815952	0.091237	2.08893e-05	0.826896	0.10218	3.95212e-07	0.841289	0.116574	3.12449e-07	0.836758	0.112043	8.25081e-07	0.724715
Risperidone DMP	cg08213792		intergenic region	opensea	77747559	16	0.687339	0.0822505	9.59294e-05	0.725461	0.120373	3.98429e-06	0.707918	0.10283	8.41428e-07	0.705223	0.100135	9.43487e-05	0.605088
Risperidone DMP	cg16626967	TMEM82	TSS200	shore	16068861	1	0.749925	0.0969716	1.49846e-06	0.785208	0.132255	2.29209e-06	0.762728	0.109775	1.60367e-06	0.776546	0.123593	2.56764e-05	0.652954
Risperidone DMP	cg19359842	SNX9	gene body	opensea	158316250	6	0.832973	0.0991074	4.75754e-05	0.838795	0.10493	1.07971e-05	0.841849	0.107984	1.66892e-06	0.848953	0.115087	0.000135614	0.733866
Risperidone DMP	cg26188297		intergenic region	opensea	4189258	6	0.753398	0.0836049	0.000921302	0.77459	0.104797	0.0038263	0.791087	0.121294	2.44731e-06	0.77668	0.106887	0.000444724	0.669793
Risperidone DMP	cg14288292	TTC39B	gene body	shore	15232014	9	0.864573	0.0927503	0.0016752	0.936701	0.164878	1.67598e-06	0.887495	0.115673	2.91254e-06	0.905519	0.133697	6.51996e-05	0.771822
Risperidone DMP	cg21472059	TUBA3E	TSS200	island	130956098	2	0.822872	0.0965201	2.28283e-05	0.829704	0.103353	0.000480548	0.831721	0.105369	4.8332e-06	0.840087	0.113736	3.78174e-05	0.726352
Risperidone DMP	cg07180182		intergenic region	shelf	33939194	21	0.702367	0.0974652	0.000129701	0.745307	0.140405	2.67882e-06	0.714464	0.109562	7.3603e-06	0.733791	0.128889	7.83976e-05	0.604901
Risperidone DMP	cg13751138		intergenic region	shore	134970692	10	0.0584937	-0.0823335	0.00382843	0.0230392	-0.117788	3.02249e-06	0.0297957	-0.111032	8.98052e-06	0.0343772	-0.10645	0.000132404	0.140827
Risperidone DMP	cg12996417	PRSS48	TSS1500	opensea	152198109	4	0.217447	-0.0919687	0.00102676	0.163998	-0.145417	0.000111389	0.203614	-0.105801	2.45482e-05	0.168426	-0.140989	0.000101742	0.309416
Risperidone DMP	cg16615927	AFG3L2	TSS1500	shore	12377398	18	0.0805513	-0.0926285	0.000331827	0.0507573	-0.122422	4.27029e-06	0.0648919	-0.108288	3.09647e-05	0.0616471	-0.111533	0.000603302	0.17318
Risperidone DMP	cg12271800	ZBTB45	gene body	island	59028764	19	0.932131	0.0999079	3.9094e-05	0.94424	0.112016	2.66672e-05	0.939107	0.106883	3.39368e-05	0.943232	0.111009	2.37536e-05	0.832223
Risperidone DMP	cg19350992	OR51D1	TSS1500	opensea	4660300	11	0.141341	-0.0814246	0.000334188	0.107479	-0.115287	0.000139339	0.121869	-0.100897	3.87225e-05	0.0781308	-0.144635	2.4698e-05	0.222766
Risperidone DMP	cg23085500	WBP11	gene body	shelf	14952637	12	0.648079	0.0630182	0.00248338	0.716473	0.131412	7.39584e-05	0.70649	0.121429	4.09546e-05	0.692198	0.107137	0.00180849	0.585061
Risperidone DMP	cg22010774	RYR1	gene body	island	38956915	19	0.78245	0.0999892	3.27864e-05	0.802257	0.119796	4.05839e-05	0.791818	0.109357	4.14541e-05	0.808976	0.126516	2.30921e-05	0.682461
Risperidone DMP	cg13453711	PPP2R5A	gene body	opensea	212482804	1	0.806633	0.0989397	5.39031e-05	0.849102	0.141409	5.98266e-05	0.816333	0.10864	4.14845e-05	0.836204	0.12851	5.35951e-05	0.707693
Risperidone DMP	cg25952997	FMNL1	gene body	shore	43299929	17	0.796165	0.0764398	0.000606605	0.827034	0.107309	1.25203e-05	0.825941	0.106216	4.38478e-05	0.823477	0.103752	4.38121e-05	0.719725
Risperidone DMP	cg23050442	GAD2	TSS200	island	26505156	10	0.274095	-0.0999426	0.00363271	0.211564	-0.162474	4.14142e-06	0.256646	-0.117392	4.43751e-05	0.204138	-0.1699	9.24908e-05	0.374037
Risperidone DMP	cg20361427	MIOS	5'UTR	shelf	7610535	7	0.786309	0.0844782	0.0243077	0.849916	0.148085	1.12817e-06	0.824703	0.122872	4.58453e-05	0.822045	0.120214	9.89621e-06	0.701831
Risperidone DMP	cg00861009	HOXD11	gene body	island	176973688	2	0.662537	0.0587123	0.126258	0.721728	0.117903	0.000567367	0.722325	0.1185	6.77918e-05	0.767132	0.163307	0.0079509	0.603825
Risperidone DMP	cg13542090		intergenic region	island	33787451	17	0.488873	0.0607422	0.012664	0.533887	0.105756	0.000133255	0.542811	0.11468	7.74749e-05	0.56539	0.137259	0.00251997	0.428131
Risperidone DMP	cg07291417	C2orf83	gene body	opensea	228488880	2	0.768653	0.0930485	0.0141724	0.804114	0.128509	2.82169e-05	0.790982	0.115378	8.47552e-05	0.810223	0.134619	0.0001412	0.675604
Risperidone DMP	cg16340422	PLD6	TSS1500	island	17110120	17	0.35479	0.0427484	0.00342692	0.435426	0.123384	0.00824183	0.443556	0.131514	9.73167e-05	0.424274	0.112232	0.00492045	0.312042
Risperidone DMP	cg00683332		intergenic region	island	51188697	16	0.28968	-0.175462	6.09297e-06	0.367268	-0.0978735	5.44647e-05	0.34294	-0.122202	9.7544e-05	0.340146	-0.124996	3.5014e-06	0.465142
Risperidone DMP	cg14606129		intergenic region	opensea	55414710	4	0.932933	0.0877482	0.000495156	0.929155	0.0839699	0.000412009	0.950013	0.104828	0.000104414	0.95898	0.113795	0.000207062	0.845185
Risperidone DMP	cg17844725		intergenic region	opensea	14155367	1	0.621562	0.0916326	0.000247442	0.635226	0.105297	0.000771758	0.643118	0.113189	0.000124034	0.650799	0.12087	0.000159696	0.529929
Risperidone DMP	cg08872579	TTC22	gene body	shore	55265830	1	0.893007	0.0810063	0.000757899	0.921953	0.109952	0.000147888	0.914387	0.102385	0.000125921	0.92522	0.113219	0.000219455	0.812001
Risperidone DMP	cg05112967		intergenic region	opensea	63353492	7	0.824008	0.0791815	0.00164987	0.848671	0.103845	0.000494027	0.856009	0.111183	0.00012905	0.860164	0.115338	0.000141051	0.744826
Risperidone DMP	cg19109762		intergenic region	shore	239889495	2	0.765808	0.0843231	0.00660397	0.811349	0.129864	7.24017e-05	0.787262	0.105777	0.000150715	0.788071	0.106586	0.000577637	0.681485
Risperidone DMP	cg27594095	PSORS1C1	5'UTR	opensea	31095276	6	0.790037	0.093165	0.00111774	0.82808	0.131209	0.000224101	0.838967	0.142095	0.000153534	0.819713	0.122841	0.000473992	0.696872
Risperidone DMP	cg07018260	RNF141	gene body	opensea	10536864	11	0.879171	0.0916748	9.93812e-05	0.91427	0.126774	0.00011337	0.898657	0.111161	0.0001548	0.935908	0.148412	1.51594e-05	0.787496
Risperidone DMP	cg01779903	ADRB2	TSS1500	shore	148205646	5	0.0309442	-0.0987093	0.00200659	0.0345781	-0.0950754	0.000144449	0.02602	-0.103633	0.000174506	0.0281166	-0.101537	0.00238372	0.129654
Risperidone DMP	cg13507084	CNTFR	gene body	opensea	34555042	9	0.649204	0.0384422	0.120955	0.703196	0.0924334	0.0112623	0.724904	0.114142	0.000177013	0.722354	0.111592	0.000382005	0.610762
Risperidone DMP	cg23432930	CHFR	TSS1500	shore	133464933	12	0.706791	0.0915469	0.00223437	0.734016	0.118772	1.87836e-05	0.735172	0.119927	0.00017996	0.749932	0.134688	3.60811e-05	0.615244
Risperidone DMP	cg12833168		intergenic region	opensea	39856160	14	0.795325	0.0590305	0.00072095	0.839621	0.103327	0.000825592	0.837258	0.100963	0.000186595	0.850556	0.114262	4.67645e-05	0.736294
Risperidone DMP	cg26497354		intergenic region	island	109612229	6	0.832051	0.095839	0.000223185	0.841366	0.105153	0.000382929	0.839687	0.103474	0.000193505	0.850823	0.11461	0.000161479	0.736212
Risperidone DMP	cg18670767	FAM118A	5'UTR	shore	45706726	22	0.777462	0.0693405	0.0165233	0.823099	0.114978	0.00121863	0.839943	0.131822	0.000267547	0.83723	0.129109	0.00158494	0.708121
Risperidone DMP	cg04754196	CACNA1H	gene body	island	1250620	16	0.691866	0.0844552	0.00582706	0.707301	0.0998901	0.000662647	0.719125	0.111715	0.000277644	0.708438	0.101028	0.000265847	0.607411
Risperidone DMP	cg14502625		intergenic region	opensea	33162283	5	0.60314	0.0915248	0.0544436	0.592333	0.0807184	0.00964668	0.645441	0.133826	0.000298635	0.652854	0.141239	0.000172975	0.511615
Risperidone DMP	cg03706883		intergenic region	opensea	61298898	5	0.88497	0.109718	0.0231402	0.819715	0.0444634	0.0143362	0.90355	0.128299	0.000302477	0.87685	0.101598	0.00389725	0.775252
Risperidone DMP	cg24831305		intergenic region	island	53426233	19	0.0328918	-0.099359	0.00150491	0.022187	-0.110064	0.000702318	0.0284582	-0.103793	0.000310888	0.0303714	-0.101879	0.000659158	0.132251
Risperidone DMP	cg03216991	METT10D	TSS1500	shore	2415620	17	0.150102	-0.106118	0.000264796	0.157413	-0.0988069	0.000601868	0.144417	-0.111803	0.000319352	0.140542	-0.115678	0.000232463	0.25622
Risperidone DMP	cg09415601	PLCG2	gene body	opensea	81927399	16	0.796672	0.0950129	0.000785028	0.796444	0.0947856	0.000694577	0.822748	0.121089	0.0003555	0.803017	0.101358	0.00027686	0.701659
Risperidone DMP	cg00880682		intergenic region	shore	149766862	3	0.827305	0.113171	0.000221049	0.807329	0.0931938	0.000858826	0.833308	0.119173	0.000507403	0.815978	0.101843	0.000448857	0.714135
Risperidone DMP	cg12198254	ATG7	gene body	opensea	11521788	3	0.816818	0.0896689	5.23271e-05	0.838892	0.111743	1.90664e-07	0.828704	0.101555	0.0005081	0.847356	0.120207	7.40087e-06	0.727149
Risperidone DMP	cg19320476	FAM181B	1stExon	island	82443592	11	0.765111	0.0918133	0.000292044	0.816657	0.143359	0.000689004	0.786751	0.113453	0.000526107	0.801125	0.127827	5.90821e-05	0.673298
Risperidone DMP	cg25407410	LOC285740	TSS1500	opensea	143891975	6	0.77479	-0.119709	0.0180132	0.722897	-0.171602	0.023533	0.779368	-0.115131	0.000568239	0.693134	-0.201365	0.000582367	0.894499
Risperidone DMP	cg10274108	TBC1D1	gene body	opensea	38082931	4	0.778775	0.0791665	0.000107686	0.808717	0.109109	0.000783669	0.800842	0.101233	0.000640628	0.811471	0.111862	0.000786844	0.699609
Risperidone DMP	cg15297799	C18orf22	TSS200	shore	77794239	18	0.0889623	-0.0913489	8.83961e-05	0.0565399	-0.123771	2.25637e-05	0.070747	-0.109564	0.000751371	0.079281	-0.10103	6.32886e-05	0.180311
Risperidone DMP	cg14224170	SAFB2	gene body	shore	5594798	19	0.762898	0.0704935	0.000675229	0.819169	0.126764	5.14309e-05	0.793871	0.101466	0.000759093	0.846722	0.154318	0.000126763	0.692405
Risperidone DMP	cg24205387	PITPNA	gene body	shore	1464972	17	0.157675	-0.0953813	0.0647789	0.133447	-0.11961	0.00325057	0.118207	-0.134849	0.00086405	0.12016	-0.132897	0.00341522	0.253057
Risperidone DMP	cg17860174	SNX24	TSS1500	shore	122180484	5	0.814767	0.0665349	0.00801272	0.848671	0.100439	0.00297787	0.860503	0.112271	0.000893692	0.858402	0.11017	0.000903823	0.748232
Risperidone DMP	cg12486498	C1orf198	3'UTR	opensea	230975106	1	0.773526	0.0632777	0.000697255	0.847884	0.137636	0.00203542	0.82233	0.112082	0.000919007	0.843657	0.133408	0.00110186	0.710249
Risperidone DMP	cg11242978		intergenic region	island	46423387	22	0.703901	0.117206	0.0233935	0.699402	0.112707	0.000143454	0.70677	0.120076	0.000932993	0.753247	0.166553	0.000573293	0.586695
Risperidone DMP	cg16053745	C3orf43	gene body	opensea	196240766	3	0.505282	0.0461504	0.474319	0.551742	0.0926103	0.162135	0.60951	0.150379	0.000934613	0.564099	0.104968	0.00546966	0.459131
Risperidone DMP	cg26682335	ABR	gene body	opensea	945834	17	0.793208	0.0825808	0.0107078	0.84859	0.137962	0.000441689	0.829621	0.118994	0.000943577	0.827226	0.116599	0.00201332	0.710628
Risperidone DMP	cg10517018		intergenic region	opensea	1794716	5	0.868734	0.0963792	0.00107027	0.876362	0.104007	0.000728358	0.872984	0.100629	0.00103296	0.880037	0.107682	0.000288233	0.772355
Risperidone DMP	cg01688962		intergenic region	shelf	44071836	15	0.896498	0.106151	0.00217925	0.879482	0.0891355	0.0113717	0.907452	0.117106	0.00104039	0.892699	0.102352	0.00198058	0.790347
Risperidone DMP	cg17737409	GALNT2	gene body	opensea	230250010	1	0.861778	0.0977054	0.00175646	0.83791	0.0738373	0.0465858	0.86559	0.101517	0.00110092	0.873138	0.109065	0.000642187	0.764072
Risperidone DMP	cg05946920	GGA1	gene body	island	38005270	22	0.150832	-0.152212	0.0182101	0.108048	-0.194995	0.000161531	0.107844	-0.1952	0.0012414	0.107912	-0.195131	0.00945601	0.303043
Risperidone DMP	cg25277100	EXOC3L2	gene body	shelf	45718274	19	0.80973	0.0898974	0.0266451	0.826335	0.106502	0.00294239	0.826344	0.106511	0.00128085	0.823928	0.104095	0.00590297	0.719833
Risperidone DMP	cg24500222	CALN1	5'UTR	opensea	71747028	7	0.722672	0.110045	0.0065001	0.693657	0.0810296	0.0712085	0.745496	0.132869	0.00144238	0.738755	0.126128	0.00594646	0.612627
Risperidone DMP	cg04264070	TMEM190	TSS1500	shore	55887704	19	0.802445	0.0226809	0.373552	0.843971	0.0642075	0.0417404	0.882773	0.10301	0.00150004	0.88986	0.110096	0.00167833	0.779764
Risperidone DMP	cg13729043	PHF23	gene body	island	7141683	17	0.0968623	-0.0447299	0.0691643	0.0394066	-0.102186	0.00410892	0.0255646	-0.116028	0.00155003	0.0409986	-0.100594	0.00391745	0.141592
Risperidone DMP	cg15684015	FANK1	gene body	shore	127586453	10	0.888932	0.0990872	0.0142635	0.913548	0.123703	0.00715757	0.938602	0.148757	0.00187053	0.898338	0.108493	0.00784693	0.789845
Risperidone DMP	cg18232980	GPR161	TSS1500	shore	168106244	1	0.21109	-0.096608	0.000316376	0.159884	-0.147814	0.000134957	0.190691	-0.117007	0.00187434	0.180332	-0.127366	2.80738e-05	0.307698
Risperidone DMP	cg05261496	FANCE	1stExon	island	35420303	6	0.130649	-0.055762	0.0817117	0.096194	-0.090217	0.0370009	0.0751802	-0.111231	0.00189238	0.0845255	-0.101886	0.00157128	0.186411
Risperidone DMP	cg02308712		intergenic region	opensea	52598204	12	0.859557	0.0687826	0.0454531	0.929028	0.138253	0.00110385	0.900459	0.109684	0.00194946	0.901573	0.110798	0.00157207	0.790775
Risperidone DMP	cg07344528		intergenic region	opensea	76050852	15	0.281203	-0.0926586	0.000432261	0.240384	-0.133477	0.0011375	0.271835	-0.102026	0.00202224	0.264892	-0.108969	0.00264825	0.373862
Risperidone DMP	cg04177684	FAM83E	TSS1500	shore	49118165	19	0.71092	0.118214	0.000560357	0.689488	0.0967821	0.0103391	0.697618	0.104912	0.00207806	0.69841	0.105704	0.000933802	0.592706
Risperidone DMP	cg22896354		intergenic region	island	21367200	17	0.657221	0.10246	0.0647194	0.702659	0.147898	0.00266865	0.68585	0.131089	0.00211083	0.7274	0.17264	0.000866625	0.554761
Risperidone DMP	cg08859215	FAM20A	gene body	opensea	66573573	17	0.193829	-0.0734359	0.0295544	0.139565	-0.127699	0.00319674	0.128735	-0.138529	0.00245759	0.137698	-0.129567	0.0030447	0.267265
Risperidone DMP	cg26996656		intergenic region	opensea	880371	16	0.666863	0.0824668	0.000225822	0.687186	0.10279	5.94338e-05	0.692836	0.10844	0.00258217	0.711163	0.126767	5.36302e-06	0.584396
Risperidone DMP	cg20362266		intergenic region	opensea	10161687	12	0.192788	-0.0934753	0.00790183	0.119778	-0.166486	0.000378765	0.180349	-0.105915	0.00273295	0.120687	-0.165577	0.000400322	0.286264
Risperidone DMP	cg21592262		intergenic region	island	39811073	19	0.190414	-0.0942806	0.00271049	0.134339	-0.150355	0.00661283	0.156379	-0.128315	0.00330828	0.181818	-0.102876	0.00340306	0.284694
Risperidone DMP	cg11361262	ST3GAL5	TSS1500	shore	86116777	2	0.178444	-0.0900297	0.00791045	0.181505	-0.0869696	0.00397993	0.156379	-0.112095	0.00377405	0.135661	-0.132813	0.00153072	0.268474
Risperidone DMP	cg11941546	CLDN7	TSS200	island	7165842	17	0.765932	0.0929367	0.0220177	0.803714	0.130718	0.000145334	0.79388	0.120884	0.00381328	0.773207	0.100211	0.000214329	0.672995
Risperidone DMP	cg00732845		intergenic region	shore	155244727	7	0.372756	-0.0782624	0.173308	0.397579	-0.0534398	0.0423142	0.309659	-0.141359	0.00382284	0.348144	-0.102875	0.00246023	0.451018
Risperidone DMP	cg05564412	CNGA3	TSS1500	shore	98961601	2	0.284544	-0.0637921	0.107216	0.208334	-0.140002	0.00456611	0.226157	-0.122179	0.00448448	0.218281	-0.130055	0.00513746	0.348336
Risperidone DMP	cg10574006		intergenic region	opensea	123965051	5	0.281023	-0.00266817	0.635317	0.164462	-0.119229	0.00185779	0.180682	-0.103009	0.00475119	0.181521	-0.10217	0.000880424	0.283691
Risperidone DMP	cg01301382		intergenic region	island	15198067	18	0.0582503	-0.0770494	0.00651876	0.0398734	-0.0954263	0.00593503	0.0268035	-0.108496	0.0049021	0.0329063	-0.102393	0.00152433	0.1353
Risperidone DMP	cg03510349	EFCAB4B	5'UTR	shore	3861616	12	0.84101	0.163437	0.00461596	0.777282	0.0997082	0.0487712	0.805609	0.128035	0.00496291	0.805006	0.127433	0.008383	0.677574
Risperidone DMP	cg13617248	DSCR3	TSS1500	island	38640479	21	0.050914	-0.0948263	0.0139123	0.0370096	-0.108731	0.00207189	0.045312	-0.100428	0.00518721	0.0299604	-0.11578	0.00167396	0.14574
DMP, differentially methylated probe; Hal1, high dose haloperidol group; Hal2, low dose haloperidol group; Ris1, high dose risperidone group; Ris2, low dose risperidone group. Average β value is given. Δβ indicates average β (antipsychotics) - average β (control). TSS1500 and TSS200 mean the regions 1500 and 200 bp upstream, respectively, of the transcription start site. CpG island shore indicate…

## Sheet: Table S2
Supplementary Table S2. GO analysis of 386 hypermethylated DMP-associated genes in the haloperidol group.
GO ID	GO term	category	corrected P value	# of genes	gene
GO:1902495	transmembrane transporter complex	CC	0.000244	16	ANO1, ATP1A1, CACNA1H, CACNA1I, CASQ2, CATSPERE, DLG2, GPRIN1, GRIN2A, KCNQ1, LRRC8E, NOS1AP, SHANK1, SHANK2, TRPM4, UNC80
GO:1990351	transporter complex	CC	0.000326	16	ANO1, ATP1A1, CACNA1H, CACNA1I, CASQ2, CATSPERE, DLG2, GPRIN1, GRIN2A, KCNQ1, LRRC8E, NOS1AP, SHANK1, SHANK2, TRPM4, UNC80
GO:0034702	ion channel complex	CC	0.00049	15	ANO1, CACNA1H, CACNA1I, CASQ2, CATSPERE, DLG2, GPRIN1, GRIN2A, KCNQ1, LRRC8E, NOS1AP, SHANK1, SHANK2, TRPM4, UNC80
GO:0034703	cation channel complex	CC	0.002084	12	CACNA1H, CACNA1I, CASQ2, CATSPERE, DLG2, GPRIN1, GRIN2A, KCNQ1, NOS1AP, SHANK1, TRPM4, UNC80
GO:0005262	calcium channel activity	BP	0.003081	11	CACNA1H, CACNA1I, CASQ2, CUL5, GPRIN1, GRIN2A, NOS1AP, PSEN1, RASA3, TPCN2, TRPM4
GO:0035176	social behavior	BP	0.008023	6	ATXN1, GNG8, GPRIN1, SHANK1, SHANK2, TH
GO:0045989	positive regulation of striated muscle contraction	BP	0.008112	4	ATP1A1, KCNQ1, NOS1AP, TRPM4
GO:0007632	visual behavior	BP	0.008649	6	DYNLRB1, GPRIN1, GRIN2A, NDRG4, NPS, RGS14
GO:0015085	calcium ion transmembrane transporter activity	BP	0.010607	11	CACNA1H, CACNA1I, CASQ2, CUL5, GPRIN1, GRIN2A, NOS1AP, PSEN1, RASA3, TPCN2, TRPM4
GO:0046530	photoreceptor cell differentiation	BP	0.012096	6	AGTPBP1, NOTCH1, RP1L1, RPGRIP1, TH, THRB
GO:0007612	learning	BP	0.014879	9	ATXN1, GPRIN1, GRIN2A, NDRG4, NPS, RGS14, SHANK1, SHANK2, TH
GO:0007613	memory	BP	0.027018	8	ATXN1, GPRIN1, GRIN2A, PSEN1, RGS14, SHANK1, SHANK2, TH
GO:0001508	action potential	BP	0.030836	8	ATP1A1, CACNA1H, CACNA1I, KCNQ1, NOS1AP, NPS, PCDHA6, TRPM4
GO:0045933	positive regulation of muscle contraction	BP	0.031215	5	ATP1A1, KCNQ1, NOS1AP, TBXA2R, TRPM4
GO:0032838	plasma membrane bounded cell projection cytoplasm	CC	0.031824	10	AGTPBP1, AP3B2, DLG2, DNAH10, DNAJB13, KIF1A, RANBP1, RP1L1, RPGRIP1, WDR34
GO:0045760	positive regulation of action potential	BP	0.032303	3	NOS1AP, NPS, TRPM4
GO:0017146	NMDA selective glutamate receptor complex	CC	0.032303	3	GPRIN1, GRIN2A, SHANK1
GO:0110150	negative regulation of biomineralization	BP	0.043665	4	AHSG, NOTCH1, RFLNA, TRPM4
GO:0070168	negative regulation of biomineral tissue development	BP	0.043665	4	AHSG, NOTCH1, RFLNA, TRPM4
GO:0008542	visual learning	BP	0.046706	5	GPRIN1, GRIN2A, NDRG4, NPS, RGS14
DMP, differentially methylated probe; GO, gene ontology; CC, cellular component; BP, biological process.

## Sheet: Table S3
Supplementary Table S3. GO analysis of 230 hypomethylated DMP-associated genes in the haloperidol group.
GO ID	GO term	category	corrected P value	# of genes	gene
GO:0072179	nephric duct formation	BP	0.000286765	3	BMP4, GATA3, PAX2
GO:0060541	respiratory system development	BP	0.0031844	9	ADAMTS2, BAG6, BMP4, FGFRL1, GRHL2, KLF2, KRAS, PTGES3, STK40
GO:0030324	lung development	BP	0.00712231	8	ADAMTS2, BAG6, BMP4, GRHL2, KLF2, KRAS, PTGES3, STK40
GO:0046634	regulation of alpha-beta T cell activation	BP	0.00729821	6	AP3D1, BCL6, GATA3, GNAO1, PRKCZ, RUNX3
GO:0072178	nephric duct morphogenesis	BP	0.00739066	3	BMP4, GATA3, PAX2
GO:0030323	respiratory tube development	BP	0.00784742	8	ADAMTS2, BAG6, BMP4, GRHL2, KLF2, KRAS, PTGES3, STK40
GO:0046637	regulation of alpha-beta T cell differentiation	BP	0.00824016	5	AP3D1, BCL6, GATA3, PRKCZ, RUNX3
GO:0045580	regulation of T cell differentiation	BP	0.0100939	7	AP3D1, BCL6, BMP4, GATA3, PRKCZ, RUNX3, TNFRSF18
GO:0045064	T-helper 2 cell differentiation	BP	0.0109128	3	BCL6, GATA3, PRKCZ
GO:0090185	negative regulation of kidney development	BP	0.0158652	3	BMP4, GATA3, PAX2
GO:0001709	cell fate determination	BP	0.0179875	4	BMP4, GATA3, NOTCH4, PAX2
GO:0072176	nephric duct development	BP	0.0183022	3	BMP4, GATA3, PAX2
GO:0097517	contractile actin filament bundle	CC	0.0184476	3	FHOD1, NOX4, PRKCZ
GO:0001725	stress fiber	CC	0.0184476	3	FHOD1, NOX4, PRKCZ
GO:0005977	glycogen metabolic process	BP	0.0235095	5	ENPP1, GYG1, PPP1R2P1, PTGES3, STK40
GO:0072189	ureter development	BP	0.02398	3	BMP4, GATA3, PAX2
GO:0044042	glucan metabolic process	BP	0.0244114	5	ENPP1, GYG1, PPP1R2P1, PTGES3, STK40
GO:0006073	cellular glucan metabolic process	BP	0.0244114	5	ENPP1, GYG1, PPP1R2P1, PTGES3, STK40
GO:0043370	regulation of CD4-positive, alpha-beta T cell differentiation	BP	0.0252107	4	BCL6, GATA3, PRKCZ, RUNX3
GO:0060231	mesenchymal to epithelial transition	BP	0.0268108	3	BMP4, GATA3, PAX2
GO:0003231	cardiac ventricle development	BP	0.0315685	6	BMP4, DCTN5, FGFRL1, GATA3, GRHL2, SCN5A
GO:0045582	positive regulation of T cell differentiation	BP	0.0354521	5	AP3D1, BCL6, GATA3, PRKCZ, RUNX3
GO:0019843	rRNA binding	MF	0.035592	3	MRPL11, NSUN4, PTCD3
GO:0060425	lung morphogenesis	BP	0.0366356	4	BMP4, GRHL2, KRAS, STK40
GO:0006112	energy reserve metabolic process	BP	0.0393442	5	ENPP1, GYG1, PPP1R2P1, PTGES3, STK40
GO:0003179	heart valve morphogenesis	BP	0.0431681	4	BMP4, FGFRL1, GATA3, NFATC1
GO:0051540	metal cluster binding	MF	0.0477589	3	GLRX5, PRIM2, SORD
GO:0051536	iron-sulfur cluster binding	MF	0.0477589	3	GLRX5, PRIM2, SORD
GO:0002292	T cell differentiation involved in immune response	BP	0.0477589	3	BCL6, GATA3, PRKCZ
DMP, differentially methylated probe; GO, gene ontology; CC, cellular component; BP, biological process; MF, molecular function.

## Sheet: Table S4
Supplementary Table S4. GO analysis of 254 hypermethylated DMP-associated genes in the risperidone group.
GO ID	GO term	category	corrected P value	# of genes	gene
GO:0034704	calcium channel complex	CC	0.0162	3	CACNA1H, CATSPERE, RYR1
GO:0099601	regulation of neurotransmitter receptor activity	BP	0.0165	5	DLG2, GRIN2A, SHANK1, SHANK2, SLURP1
GO:0051004	regulation of lipoprotein lipase activity	BP	0.0193	3	ANGPTL4, APOA4, LMF1
GO:0004465	lipoprotein lipase activity	MF	0.021	3	ANGPTL4, APOA4, LMF1
GO:0008328	ionotropic glutamate receptor complex	CC	0.021	4	DLG2, GRIN2A, SHANK1, SHANK2
GO:0098878	neurotransmitter receptor complex	CC	0.023	4	DLG2, GRIN2A, SHANK1, SHANK2
GO:0034629	cellular protein-containing complex localization	BP	0.0259	3	EXOC1, EXOC3L2, MIOS
GO:0031228	intrinsic component of Golgi membrane	CC	0.0313	3	B4GALNT2, GALNT2, SLC35A4
GO:0099023	vesicle tethering complex	CC	0.0313	3	COG5, EXOC1, EXOC3L2
GO:0097106	postsynaptic density organization	BP	0.043	3	DLG2, SHANK1, SHANK2
GO:0060997	dendritic spine morphogenesis	BP	0.0434	3	KIF1A, SHANK1, SHANK2
GO:1900449	regulation of glutamate receptor signaling pathway	BP	0.044	4	DLG2, GRIN2A, SHANK1, SHANK2
GO:0099118	microtubule-based protein transport	BP	0.0441	4	DLG2, DYNLRB1, KIF1A, WDR34
GO:0098840	protein transport along microtubule	BP	0.0441	4	DLG2, DYNLRB1, KIF1A, WDR34
GO:0004970	ionotropic glutamate receptor activity	BP	0.0482	4	DLG2, GRIN2A, SHANK1, SHANK2
GO:0099084	postsynaptic specialization organization	BP	0.0487	3	DLG2, SHANK1, SHANK2
DMP, differentially methylated probe; GO, gene ontology; CC, cellular component; BP, biological process; MF, molecular function.

## Sheet: Table S5
Supplementary Table S5. GO analysis of 123 hypomethylated DMP-associated genes in the risperidone group.
GO ID	GO term	category	corrected P value	# of genes	genes
GO:0009953	dorsal/ventral pattern formation	BP	0.000482	4	BMP4, GPR161, HOXD11, LRP4
GO:0042475	odontogenesis of dentin-containing tooth	BP	0.000892	4	BMP4, FAM20A, LRP4, SCN5A
DMP, differentially methylated probe; GO, gene ontology; BP, biological process.
